# Supplementary material for: Illumina-Based Analysis Yields New Insights Into the Fungal Contamination Associated With the Processed Products of Crataegi Fructus
Source: Front Nutr. 2022 May 12;9:883698. doi: 10.3389/fnut.2022.883698 (PMC9135361; doi:10.3389/fnut.2022.883698)
Supplement: Supplementary Table 1 — Distribution of operational taxonomic units (OTUs) for 21 Crataegi Fructus (CF) samples. [file Table_1.XLSX]

## Sheet: otu分布
OTU ID	CF10	CF2_2	CF11	CF12	CF1_1	CF15	CF2_1	CF3_1	CF14	CF3_2	CF13	CF7	CF5	CF9	CF6	CF4	CF8	CF3_3	CF2_3	CF1_2	CF1_3
OTU1	1	1	0	0	0	0	0	0	0	0	0	0	0	0	0	0	0	0	0	0	0
OTU2	5	0	0	0	0	0	0	0	0	0	0	0	0	0	0	0	0	0	0	0	0
OTU3	6	0	0	0	0	0	0	0	0	0	0	0	0	0	0	0	0	0	0	0	0
OTU4	6	0	0	0	0	0	0	0	0	0	0	0	0	0	0	0	0	0	0	0	0
OTU5	4	0	0	0	0	0	0	0	0	0	0	0	0	0	0	0	0	0	0	0	0
OTU6	9	0	0	0	0	0	0	0	0	0	0	0	0	0	0	0	0	0	0	0	0
OTU7	39	0	1	3	201	0	0	0	0	0	0	0	0	0	0	0	0	0	0	0	0
OTU8	5	0	0	0	0	0	0	0	0	0	0	0	0	0	0	0	0	0	0	0	0
OTU9	4	0	0	3	0	0	0	0	0	0	0	0	0	0	0	0	0	0	0	0	0
OTU10	3	0	0	0	0	0	0	0	0	0	0	0	0	0	0	0	0	0	0	0	0
OTU11	2	0	0	27	0	9	1	0	0	0	0	0	0	0	0	0	0	0	0	0	0
OTU12	56	0	0	0	0	0	0	0	0	0	0	0	0	0	0	0	0	0	0	0	0
OTU13	14	0	0	0	0	0	0	0	0	0	0	0	0	0	0	0	0	0	0	0	0
OTU14	4	0	0	0	0	0	0	0	0	0	0	0	0	0	0	0	0	0	0	0	0
OTU15	5	0	0	0	0	0	0	0	0	0	0	0	0	0	0	0	0	0	0	0	0
OTU16	6	0	0	6	0	0	0	0	0	0	0	0	0	0	0	0	0	0	0	0	0
OTU17	11	0	0	0	0	0	0	3	0	0	0	0	0	0	0	0	0	0	0	0	0
OTU18	17	0	61	3	222	0	38	18	0	0	0	0	0	0	0	0	0	0	0	0	0
OTU19	7	0	0	0	0	0	0	0	0	0	0	0	0	0	0	0	0	0	0	0	0
OTU20	93	0	1	0	0	0	0	0	0	0	0	0	0	0	0	0	0	0	0	0	0
OTU21	10	0	0	0	0	0	0	0	0	0	0	0	0	0	0	0	0	0	0	0	0
OTU22	8	0	0	0	0	0	0	0	0	0	0	0	0	0	0	0	0	0	0	0	0
OTU23	106	0	19	0	0	0	0	0	0	0	0	0	0	0	0	0	0	0	0	0	0
OTU24	51	0	0	8	0	0	0	15	0	0	0	0	0	0	0	0	0	0	0	0	0
OTU25	50	0	0	0	0	0	0	0	0	0	0	0	0	0	0	0	0	0	0	0	0
OTU26	2	0	0	1	0	15	0	0	0	0	0	0	0	0	0	0	0	0	0	0	0
OTU27	174	0	0	0	0	0	0	0	0	0	0	0	0	0	0	0	0	0	0	0	0
OTU28	67	68	0	18	3	0	3	0	67	2	43	0	0	0	0	0	0	0	0	0	0
OTU29	13	0	0	0	0	0	0	0	0	0	0	0	0	0	0	0	0	0	0	0	0
OTU30	4	0	0	0	0	0	0	0	0	0	0	0	0	0	0	0	0	0	0	0	0
OTU31	3	0	0	0	0	0	0	0	0	0	0	0	0	0	0	0	0	0	0	0	0
OTU32	5	0	0	0	0	0	0	0	0	0	0	0	0	0	0	0	0	0	0	0	0
OTU33	8	0	0	0	0	0	0	0	0	0	0	0	0	0	0	0	0	0	0	0	0
OTU34	6	0	0	0	0	0	0	0	0	0	0	0	0	0	0	0	0	0	0	0	0
OTU35	7	0	3	0	1	0	0	0	0	0	0	0	0	0	0	0	0	0	0	0	0
OTU36	3	0	0	0	0	0	0	0	0	0	0	0	0	0	0	0	0	0	0	0	0
OTU37	35	1	0	0	0	2	1	0	0	0	0	0	0	0	0	0	0	0	0	0	0
OTU38	22129	1230	2214	110	97	160	71	78	579	1	0	289	130	181	839	2	0	0	0	0	0
OTU39	6	0	0	0	0	26	0	0	0	0	0	0	0	0	0	0	0	0	0	0	0
OTU40	5	0	0	5	0	0	0	1	0	0	0	0	0	0	0	0	0	0	0	0	0
OTU41	5	0	0	0	0	0	0	0	0	0	0	0	0	0	0	0	0	0	0	0	0
OTU42	1584	0	0	5	0	0	0	0	0	0	1	0	0	0	0	0	0	0	0	0	0
OTU43	8	0	7	2	0	0	0	0	0	0	0	0	0	0	0	0	0	0	0	0	0
OTU44	2	0	0	0	0	8	0	0	0	0	0	0	0	0	0	0	0	0	0	0	0
OTU45	4	0	0	0	0	0	0	0	0	0	0	0	0	0	0	0	0	0	0	0	0
OTU46	4	0	1	0	0	0	0	0	0	0	0	0	0	0	0	0	0	0	0	0	0
OTU47	404	77	3	0	0	0	0	0	0	0	0	13	0	0	0	0	0	0	0	0	0
OTU48	2	0	0	0	0	0	0	0	0	0	0	0	0	0	0	0	0	0	0	0	0
OTU49	9	0	2	0	0	0	0	0	0	0	0	0	0	0	0	0	0	0	0	0	0
OTU50	3	0	0	1	0	0	0	0	0	0	0	0	0	0	0	0	0	0	0	0	0
OTU51	3	0	0	0	0	0	0	0	0	0	0	0	0	0	0	0	0	0	0	0	0
OTU52	32	0	0	0	0	0	0	0	0	0	0	0	0	0	0	0	0	0	0	0	0
OTU53	8	0	0	0	0	0	0	0	0	0	0	0	0	0	0	0	0	0	0	0	0
OTU54	10	0	0	0	0	0	0	4	0	0	0	0	0	0	0	0	0	0	0	0	0
OTU55	12	0	0	0	0	0	0	0	0	0	0	0	0	0	0	0	0	0	0	0	0
OTU56	6	0	0	0	0	0	0	2	0	0	0	0	0	0	0	0	0	0	0	0	0
OTU57	9	0	0	0	0	5	0	0	0	0	0	0	7	0	0	0	2	5	0	0	0
OTU58	9	0	0	0	0	0	2	0	0	0	0	0	0	0	0	0	0	0	0	0	0
OTU59	673	0	0	11	0	0	0	0	0	0	0	0	0	0	0	0	0	0	0	0	0
OTU60	0	111	70	0	0	0	0	7	0	0	0	0	0	0	0	0	0	0	0	0	0
OTU61	0	0	5	0	0	0	0	0	0	0	0	0	0	0	0	0	0	0	0	0	0
OTU62	0	0	3	0	0	0	0	0	0	0	0	0	0	0	0	0	0	0	0	0	0
OTU63	0	0	2	0	0	0	0	0	0	0	0	0	0	0	0	0	0	0	0	0	0
OTU64	0	0	4	0	0	0	0	0	0	0	0	0	0	0	0	0	0	0	0	0	0
OTU65	0	0	15	0	0	0	0	0	0	0	0	0	0	0	0	0	0	0	0	0	0
OTU66	0	0	6	3	0	0	0	0	0	0	0	0	0	0	0	0	0	0	0	0	0
OTU67	0	0	4	0	0	0	0	0	0	0	0	0	0	0	0	0	0	0	0	0	0
OTU68	0	0	4	0	0	0	0	0	0	0	0	0	0	0	0	0	0	0	0	0	0
OTU69	0	0	13	0	0	0	2	0	0	0	0	0	0	0	0	0	0	0	0	0	0
OTU70	0	0	5	0	0	0	0	0	0	0	0	0	0	0	0	0	0	0	0	0	0
OTU71	0	0	37	0	0	0	0	0	0	0	0	0	0	0	0	0	0	0	0	0	0
OTU72	0	0	14	0	0	0	0	0	0	0	0	0	0	0	0	0	0	0	0	0	0
OTU73	0	0	7	0	0	0	0	0	0	0	0	0	0	0	0	0	0	0	0	0	0
OTU74	0	0	6	0	0	0	0	0	0	0	0	0	0	0	0	0	0	0	0	0	0
OTU75	0	0	3	0	0	0	0	0	0	0	0	0	0	0	0	0	0	0	0	0	0
OTU76	0	0	4	0	0	0	0	0	0	0	0	0	0	0	0	0	0	0	0	0	0
OTU77	1	0	30	0	0	0	0	0	0	0	0	0	0	0	0	0	0	0	0	0	0
OTU78	0	0	3	0	0	0	3	0	0	0	0	0	0	0	0	0	0	0	0	0	0
OTU79	0	0	11	0	0	0	0	0	0	0	0	0	0	0	0	0	0	0	0	0	0
OTU80	0	0	3	0	0	0	0	0	0	0	0	0	0	0	0	0	0	0	0	0	0
OTU81	0	0	3	0	0	0	0	0	0	0	0	0	0	0	0	0	0	0	0	0	0
OTU82	9	0	49	0	0	26	0	28	0	0	0	0	0	0	0	0	0	0	0	0	0
OTU83	0	0	8	0	0	0	0	0	0	0	0	0	0	0	0	0	0	0	0	0	0
OTU84	0	0	13	1	0	0	0	0	0	0	0	0	0	0	0	0	0	0	0	0	0
OTU85	0	0	6	0	0	0	0	3	0	0	0	0	0	0	0	0	0	0	0	0	0
OTU86	0	0	9	0	0	0	7	7	0	0	0	0	0	0	0	0	0	0	0	0	0
OTU87	0	0	6	0	0	0	0	0	0	0	0	0	0	0	0	0	0	0	0	0	0
OTU88	0	0	9	0	0	0	0	0	0	0	0	0	0	0	0	0	0	0	0	0	0
OTU89	0	371	151	0	178	50	15	0	0	0	0	0	0	0	0	0	163	0	0	0	0
OTU90	0	0	51	0	0	0	0	0	0	0	0	0	0	0	0	0	0	0	0	0	0
OTU91	0	0	17	0	0	0	0	0	0	0	0	0	0	0	0	0	0	0	0	0	0
OTU92	0	0	41	0	0	0	0	0	0	0	0	17	0	0	0	0	0	0	0	0	0
OTU93	4	0	9	0	0	0	0	0	0	0	0	0	0	0	0	0	0	0	0	0	0
OTU94	0	0	4	0	0	0	0	0	0	0	0	0	0	0	0	0	0	0	0	0	0
OTU95	0	0	2	0	0	0	0	0	0	0	0	0	0	0	0	0	0	0	0	0	0
OTU96	0	0	16	0	0	0	0	0	0	0	0	0	0	0	0	0	0	0	0	0	0
OTU97	0	0	4	0	0	0	1	0	0	0	0	0	0	0	0	0	0	0	0	0	0
OTU98	0	0	17	0	0	0	0	0	0	0	0	0	0	0	0	0	0	0	0	0	0
OTU99	0	0	4	0	0	0	0	0	0	0	0	0	0	0	0	0	0	0	0	0	0
OTU100	0	0	44	0	0	0	0	34	0	0	0	0	0	0	0	0	0	0	0	0	0
OTU101	0	0	5	0	0	0	0	0	0	0	0	0	0	0	0	0	0	0	0	0	0
OTU102	0	0	4	0	0	0	0	0	0	0	0	0	0	0	0	0	0	0	0	0	0
OTU103	6	0	18	0	0	0	0	1	0	0	0	0	0	0	0	0	0	0	0	0	0
OTU104	0	0	9	0	0	13	1	0	0	0	0	0	0	0	7	0	1	0	0	0	0
OTU105	0	0	5	0	0	0	0	0	0	0	0	0	0	0	0	0	0	0	0	0	0
OTU106	0	0	7	0	0	0	0	2	0	0	0	0	0	0	0	0	0	0	0	0	0
OTU107	0	0	5	0	0	0	0	0	0	0	0	0	0	0	0	0	0	0	0	0	0
OTU108	0	0	11	0	0	0	0	0	0	0	0	0	0	0	0	0	0	0	0	0	0
OTU109	0	0	3	0	0	0	0	0	0	0	0	0	0	0	0	0	0	0	0	0	0
OTU110	0	0	9	0	0	0	0	0	0	0	0	0	0	0	0	0	0	0	0	0	0
OTU111	0	0	14	0	0	0	0	0	0	0	0	0	0	0	0	0	0	0	0	0	0
OTU112	10	0	215	0	0	0	0	0	0	0	0	0	0	135	79	0	427	49	0	0	0
OTU113	0	0	20	0	0	0	0	0	0	0	0	0	0	0	0	0	0	0	0	0	0
OTU114	0	0	9	0	0	0	0	0	0	0	0	0	0	0	0	0	0	0	0	0	0
OTU115	0	0	67	0	0	0	0	39	0	0	0	0	0	0	0	0	0	0	0	0	0
OTU116	0	0	4	0	0	0	0	0	0	0	0	0	0	0	0	0	0	0	0	0	0
OTU117	0	0	2	0	0	0	0	0	0	0	0	0	0	0	0	0	0	0	0	0	0
OTU118	0	0	3	0	0	0	0	0	0	0	0	0	0	0	0	0	0	0	0	0	0
OTU119	0	0	38	0	0	0	0	0	0	0	0	0	0	0	0	0	0	0	0	0	0
OTU120	0	0	295	0	0	0	0	148	0	0	0	0	0	0	0	0	0	0	0	0	0
OTU121	0	103	9	0	0	0	0	0	0	0	0	0	0	0	0	0	0	0	0	0	0
OTU122	0	0	2	0	0	0	0	0	0	0	0	0	0	0	0	0	0	0	0	0	0
OTU123	0	0	5	0	0	0	0	0	0	0	0	0	0	0	0	0	0	0	0	0	0
OTU124	0	0	14	0	0	0	0	0	0	0	0	0	0	0	0	0	0	0	0	0	0
OTU125	0	0	4	0	0	0	0	0	0	0	0	0	0	0	0	0	0	0	0	0	0
OTU126	0	0	14	2	0	0	0	0	0	0	0	0	0	0	0	0	0	0	0	0	0
OTU127	0	0	13781	0	0	0	0	12	0	0	0	0	0	0	98	0	0	0	0	0	0
OTU128	0	0	11	0	0	0	0	0	0	0	0	0	0	0	0	0	0	0	0	0	0
OTU129	0	0	5	0	0	0	0	0	0	0	0	0	0	0	0	0	0	0	0	0	0
OTU130	0	0	13	0	0	0	0	0	0	0	0	0	0	0	0	0	0	0	0	0	0
OTU131	0	32	6	8	0	0	6	0	0	0	0	0	0	0	0	0	0	0	0	0	0
OTU132	0	0	10	0	0	0	0	0	0	0	0	0	0	0	0	0	0	0	0	0	0
OTU133	3	0	6	0	0	225	0	0	0	0	0	0	65	0	48	0	0	0	0	0	0
OTU134	0	0	4	0	0	0	0	0	0	0	0	0	0	0	0	0	0	0	0	0	0
OTU135	0	0	3	0	0	0	0	0	0	0	0	0	0	0	0	0	0	0	0	0	0
OTU136	2	0	165	0	0	0	0	0	0	0	0	0	0	77	0	0	0	0	0	0	0
OTU137	0	0	13	0	0	0	0	0	0	0	0	0	0	0	0	0	0	0	0	0	0
OTU138	0	0	3	0	0	0	0	0	0	0	0	0	0	0	0	0	0	0	0	0	0
OTU139	0	0	33	0	0	0	2	0	0	0	0	0	0	0	0	0	0	0	0	0	0
OTU140	0	0	7	0	0	0	0	0	0	0	0	0	0	0	0	0	0	0	0	0	0
OTU141	0	0	9	0	0	0	0	0	0	0	0	0	0	0	0	0	0	0	0	0	0
OTU142	0	0	3	0	0	0	0	0	0	0	0	0	0	0	0	0	0	0	0	0	0
OTU143	0	0	6	0	0	0	0	0	0	0	0	0	0	0	0	0	0	0	0	0	0
OTU144	0	0	2	0	0	0	0	0	0	0	0	0	0	0	0	0	0	0	0	0	0
OTU145	0	0	11	0	0	0	0	0	0	0	0	0	0	0	0	0	0	0	0	0	0
OTU146	0	0	40	0	0	0	22	0	0	0	0	0	0	0	0	0	0	0	0	0	0
OTU147	0	0	15	0	0	0	0	0	0	0	0	0	0	0	0	0	0	0	0	0	0
OTU148	0	0	169	0	0	0	0	0	0	0	0	0	0	0	0	0	0	0	0	0	0
OTU149	0	0	7	0	0	0	0	0	0	0	0	0	0	0	0	0	0	0	0	0	0
OTU150	0	0	58	0	0	74	6	9	0	0	0	117	22	0	0	0	0	0	0	0	0
OTU151	53	8	50	4	0	28	1	53	0	0	1	2	0	0	17	0	1	0	1	0	0
OTU152	0	0	4	7	0	0	4	0	0	0	0	0	0	0	0	0	0	0	0	0	0
OTU153	0	0	5	0	0	0	0	0	0	0	0	0	0	0	0	0	0	0	0	0	0
OTU154	0	0	31	0	0	0	0	0	0	0	0	0	0	0	0	0	0	0	0	0	0
OTU155	0	0	23	0	0	0	0	0	0	0	0	0	0	0	0	0	0	0	0	0	0
OTU156	0	0	1	1	0	4	0	6	0	0	0	0	0	0	0	0	0	0	0	0	0
OTU157	0	0	12	0	0	0	0	0	0	0	0	0	0	0	0	0	0	0	0	0	0
OTU158	0	0	18	0	0	0	0	0	0	0	0	0	0	0	0	0	0	0	0	0	0
OTU159	58	14	713	173	118	2	23	67	533	0	0	4	0	1436	81	0	202	4	0	0	0
OTU160	1781	912	1064	1969	78	124	465	418	318	2227	330	787	241	65	1460	702	397	0	0	0	0
OTU161	0	0	0	10	0	0	0	0	0	0	0	0	0	0	0	0	0	0	0	0	0
OTU162	0	0	0	2	0	0	0	0	0	0	0	0	0	0	0	0	0	0	0	0	0
OTU163	0	0	0	9	0	0	0	0	0	0	0	0	0	0	0	0	0	0	0	0	0
OTU164	6	9	10	8	3	2	5	17	0	0	5	0	0	0	0	0	0	0	0	0	0
OTU165	0	0	0	2	0	0	0	0	0	0	0	0	0	0	0	0	0	0	0	0	0
OTU166	0	0	0	2	0	0	0	0	0	0	0	0	0	0	0	0	0	0	0	0	0
OTU167	36	1	4	1271	0	55	2	9	0	0	0	910	0	0	1	1972	0	0	0	0	0
OTU168	64	1370	114	16078	911	651	46	37	1118	0	1	3288	139	5492	992	1608	409	0	0	1	0
OTU169	0	0	0	7	0	0	0	0	0	0	0	0	0	0	0	0	0	0	0	0	0
OTU170	0	0	0	4	0	0	0	0	0	0	0	0	0	0	0	0	0	0	0	0	0
OTU171	2	0	0	5	0	0	0	0	0	0	0	0	0	0	0	0	0	0	0	0	0
OTU172	0	0	0	2	0	0	0	0	0	0	0	0	0	0	0	0	0	0	0	0	0
OTU173	0	0	0	19	0	0	0	0	0	0	0	0	0	0	0	0	0	0	0	0	0
OTU174	0	0	0	8	0	0	0	0	0	0	0	0	0	0	0	0	0	0	0	0	0
OTU175	0	0	0	6	0	0	0	0	0	0	0	0	0	0	0	0	0	0	0	0	0
OTU176	0	0	0	2	0	0	0	0	0	0	0	0	0	0	0	0	0	0	0	0	0
OTU177	0	0	0	6	0	0	6	0	0	0	0	0	0	0	0	0	0	0	0	0	0
OTU178	0	0	0	132	0	0	0	0	0	0	0	0	0	0	0	0	0	0	0	0	0
OTU179	0	0	0	2	0	0	0	0	0	0	0	1	0	0	0	0	0	0	0	0	0
OTU180	0	0	0	5	0	0	0	0	0	0	0	0	0	0	0	0	0	0	0	0	0
OTU181	4	0	0	11	0	0	0	0	0	0	0	0	0	0	0	0	0	0	0	0	0
OTU182	0	0	0	5	0	0	0	0	0	0	0	0	0	0	0	0	0	0	0	0	0
OTU183	4	0	1	1	0	0	22	1	0	0	0	0	0	0	0	0	0	0	0	0	0
OTU184	0	0	2	5	0	0	6	0	0	0	0	0	0	0	0	0	0	0	0	0	0
OTU185	0	0	0	5	0	0	0	0	0	0	0	0	0	0	0	0	0	0	0	0	0
OTU186	0	0	0	3	0	0	0	0	0	0	0	0	0	0	0	0	0	0	0	0	0
OTU187	0	0	0	7	0	0	0	0	0	0	0	0	0	0	0	0	0	0	0	0	0
OTU188	0	0	0	2	0	0	0	0	0	0	0	0	0	0	0	0	0	0	0	0	0
OTU189	0	1	0	3	0	0	0	0	0	0	0	0	0	0	0	0	0	0	0	0	0
OTU190	0	0	0	4	0	0	0	0	0	0	0	0	0	0	0	0	0	0	0	0	0
OTU191	0	0	0	2	0	0	0	0	0	0	0	0	0	0	0	0	0	0	0	0	0
OTU192	0	0	0	2	1	0	0	0	0	0	0	1	0	0	0	0	2	0	0	0	0
OTU193	0	0	0	10	0	0	0	0	0	0	0	0	0	0	0	0	0	0	0	0	0
OTU194	3	4	0	129	0	1	0	12	0	0	0	2	1	0	1	0	0	0	0	0	0
OTU195	0	0	0	3	0	0	0	0	0	0	0	0	0	0	0	0	0	0	0	0	0
OTU196	0	0	0	79	0	0	0	0	0	0	0	0	0	0	0	0	0	0	0	0	0
OTU197	0	0	0	0	0	43	0	0	71	0	224	0	0	0	0	0	0	0	0	0	0
OTU198	0	0	12	0	0	206	0	27	0	0	2807	0	0	0	0	0	0	0	0	0	0
OTU199	0	0	0	0	0	0	0	0	0	0	291	0	0	0	0	0	0	0	0	0	0
OTU200	0	0	2	0	0	0	2	5	0	0	651	0	0	0	191	0	85	0	0	0	0
OTU201	0	0	0	0	0	0	0	0	0	0	867	0	0	0	0	0	0	0	0	0	0
OTU202	0	0	0	0	0	0	0	0	0	0	689	0	0	0	0	0	0	0	0	0	0
OTU203	0	0	0	0	0	0	2	0	0	0	131	0	0	0	0	0	0	0	0	0	0
OTU204	0	0	0	0	0	0	0	0	0	0	380	0	0	0	0	0	0	0	0	0	0
OTU205	0	0	0	0	0	0	0	0	0	0	378	0	0	60	0	0	0	0	0	0	0
OTU206	0	0	0	0	0	12	0	0	0	0	644	0	0	0	0	0	0	0	0	0	0
OTU207	0	0	0	0	0	0	0	0	0	0	96	0	0	0	0	0	0	0	0	0	0
OTU208	0	0	0	0	0	0	0	2	0	0	175	0	0	0	0	0	4	0	0	0	0
OTU209	0	0	0	0	0	0	0	0	0	0	1516	0	0	0	0	0	0	0	0	0	0
OTU210	6	0	0	4	0	161	0	3	0	0	1272	0	0	0	0	0	0	0	0	0	0
OTU211	0	0	0	0	0	0	285	235	0	0	698	0	0	0	0	0	0	0	0	0	0
OTU212	0	0	0	0	0	18	0	0	0	0	327	0	0	0	0	0	0	0	0	0	0
OTU213	6446	6151	7254	3392	8226	6071	3836	3444	5290	4931	5783	9935	5807	4080	6272	23524	4696	1441	0	0	514
OTU214	4	0	1	0	0	20	0	0	0	0	1352	0	0	0	0	0	0	0	0	0	0
OTU215	0	7	0	4	0	166	0	0	0	0	950	339	0	0	0	0	0	0	0	0	0
OTU216	0	0	0	0	0	0	0	0	0	0	83	0	0	0	0	0	0	0	0	0	0
OTU217	0	0	1	0	0	0	0	0	0	0	6	0	0	0	0	0	0	0	0	0	0
OTU218	0	0	0	0	0	0	0	0	0	0	126	0	0	0	0	0	0	0	0	0	0
OTU219	13	0	0	4	0	0	0	0	725	0	0	0	0	0	0	0	0	0	0	0	0
OTU220	0	0	85	2	0	47	3	0	628	0	0	124	72	0	0	0	265	0	0	0	0
OTU221	0	0	22	17	2	0	0	0	251	0	0	0	0	370	0	0	0	0	0	0	0
OTU222	0	0	0	12	0	0	0	0	10	0	0	0	0	0	0	0	0	0	0	0	0
OTU223	23	318	23	6	0	0	22	7	627	0	0	222	0	139	0	0	0	0	0	0	0
OTU224	367	174	68	335	339	321	446	259	637	0	0	354	349	0	0	0	0	0	0	0	0
OTU225	0	0	1	0	0	69	2	0	189	0	0	1	0	0	29	29	0	0	0	0	0
OTU226	0	0	0	0	0	0	0	0	45	0	0	0	0	0	0	0	0	0	0	0	0
OTU227	0	0	0	0	0	0	0	0	2	0	0	0	0	0	0	0	0	0	0	0	0
OTU228	0	0	2	1	0	0	0	0	74	0	0	0	0	0	0	0	0	0	0	0	0
OTU229	0	0	0	0	0	0	0	0	516	0	0	0	0	0	0	0	0	0	0	0	0
OTU230	0	0	4	0	0	0	0	7	693	0	0	0	0	0	0	0	0	0	0	162	0
OTU231	0	0	0	0	0	0	0	0	17	0	0	0	0	0	0	0	0	0	0	0	0
OTU232	7	0	0	0	0	0	4	0	95	0	0	0	0	0	0	0	0	0	0	0	0
OTU233	0	0	0	0	0	0	0	0	51	0	0	0	0	0	0	0	0	0	0	0	0
OTU234	0	0	0	0	0	0	0	0	255	0	0	0	0	0	0	0	0	0	0	0	0
OTU235	1	0	17	3	0	248	0	112	156	0	1199	90	40	0	0	0	0	0	0	0	0
OTU236	0	0	12	0	0	0	0	3	427	0	0	0	0	0	0	0	0	0	0	0	0
OTU237	0	0	8	5	0	0	0	0	377	0	0	0	0	0	89	0	92	0	0	0	0
OTU238	0	0	0	0	0	0	5	0	1089	0	0	0	0	0	0	0	0	0	0	0	0
OTU239	0	0	1	0	0	0	0	17	257	0	0	0	119	0	0	0	0	13	0	0	0
OTU240	0	0	0	0	0	0	0	0	233	0	0	0	0	0	0	0	0	0	0	0	0
OTU241	0	0	11	0	0	0	0	0	78	0	0	0	0	0	0	0	0	0	0	0	0
OTU242	0	55	0	86	0	0	0	3	1215	0	893	129	0	0	0	0	0	0	0	0	0
OTU243	0	0	0	0	0	0	1	0	348	0	0	0	0	0	0	0	0	0	0	0	0
OTU244	5	0	5	0	0	98	0	0	0	0	0	0	0	0	0	0	0	0	0	0	0
OTU245	4	0	0	0	0	1987	0	0	152	0	0	0	0	0	0	0	0	0	0	0	0
OTU246	0	0	0	0	0	132	4	0	0	0	0	0	0	0	0	0	0	0	0	0	0
OTU247	0	0	0	0	0	25	0	0	0	0	0	0	0	0	0	0	0	0	0	0	0
OTU248	0	0	0	0	0	16	0	0	0	0	0	0	0	0	0	0	0	0	0	0	0
OTU249	0	0	0	0	0	81	0	0	0	0	0	0	0	0	0	0	0	0	0	0	0
OTU250	0	0	0	0	0	6	0	0	0	0	0	0	0	0	0	0	0	0	0	0	0
OTU251	0	0	0	0	0	72	0	0	0	0	0	0	0	0	0	0	0	0	0	0	0
OTU252	0	0	0	0	0	2	0	0	0	0	0	0	0	0	0	0	0	0	0	0	0
OTU253	0	0	0	0	0	48	0	0	0	0	0	0	0	0	0	0	0	0	0	0	0
OTU254	0	0	0	0	0	18	0	0	0	0	0	0	0	0	0	0	0	0	0	0	0
OTU255	0	0	0	0	0	14	0	0	0	0	0	0	0	0	0	0	0	0	0	0	0
OTU256	0	0	0	0	0	34	0	0	0	0	0	0	0	0	0	0	0	0	0	0	0
OTU257	0	0	0	0	0	36	0	0	0	0	0	0	0	0	0	0	0	0	0	0	0
OTU258	0	0	0	0	0	20	0	0	0	0	0	0	0	0	0	0	0	0	0	0	0
OTU259	0	0	0	0	0	22	0	0	0	0	0	0	0	0	0	0	0	0	0	0	0
OTU260	0	0	0	0	0	28	0	0	0	0	0	0	0	0	0	0	0	0	0	0	0
OTU261	0	0	0	0	0	53	0	0	0	0	0	0	0	0	0	0	0	0	0	0	0
OTU262	0	0	0	0	0	9	0	0	0	0	0	0	0	0	0	0	0	0	0	0	0
OTU263	0	0	0	0	0	6	0	0	0	0	0	0	0	0	0	0	0	0	0	0	0
OTU264	0	0	0	0	0	74	0	0	0	0	0	0	0	0	0	0	0	0	0	0	0
OTU265	0	0	0	0	0	18	0	0	0	0	0	0	0	0	0	0	0	0	0	0	0
OTU266	0	0	0	0	0	9	0	0	0	0	0	0	0	0	0	0	0	0	0	0	0
OTU267	0	0	18	0	0	44	0	0	0	0	0	0	0	0	47	0	0	0	0	0	0
OTU268	0	0	0	0	0	18	0	0	0	0	0	0	0	0	0	0	0	0	0	0	0
OTU269	0	0	0	0	0	22	0	0	0	0	0	0	0	0	0	0	0	0	0	0	0
OTU270	0	0	0	0	0	33	0	0	0	0	0	0	0	0	0	0	0	0	0	0	0
OTU271	9	0	0	0	0	170	0	0	0	0	0	0	0	0	62	0	0	0	0	0	0
OTU272	0	0	0	0	0	34	0	0	0	0	0	0	0	0	0	0	0	0	0	0	0
OTU273	0	0	0	0	0	49	0	4	0	0	0	0	0	0	0	0	0	0	0	0	0
OTU274	0	0	30	0	0	27	0	0	0	0	0	0	0	0	0	0	0	0	0	0	0
OTU275	0	0	0	4	0	50	47	4	0	0	0	0	0	0	0	0	0	0	0	0	0
OTU276	0	0	0	0	0	13	0	0	0	0	0	0	0	0	0	0	0	0	0	0	0
OTU277	0	0	0	0	0	31	0	0	0	0	0	0	0	0	0	0	0	0	0	0	0
OTU278	0	0	7	4	0	77	0	0	0	0	0	0	0	0	0	0	0	0	0	0	0
OTU279	0	0	0	0	0	51	0	0	0	0	0	0	0	0	0	0	0	0	0	0	0
OTU280	0	0	0	0	0	12	0	0	0	0	0	0	0	0	0	0	0	0	0	0	0
OTU281	0	0	0	0	0	42	0	0	0	0	0	0	0	13	0	0	0	0	0	0	0
OTU282	0	0	0	0	0	27	0	0	0	0	0	0	0	0	0	0	0	0	0	0	0
OTU283	46	16	0	40	78	677	16	181	0	0	0	64	0	0	27	0	289	0	0	0	0
OTU284	0	0	0	0	0	13	0	3	0	0	0	0	0	0	0	0	0	0	0	0	0
OTU285	0	0	57	0	0	117	0	0	0	0	0	0	0	0	0	0	0	0	0	0	0
OTU286	0	0	0	0	0	29	0	0	0	0	0	0	0	0	0	0	0	0	0	0	0
OTU287	0	0	0	0	0	35	0	0	0	0	0	16	0	0	0	0	0	0	0	0	0
OTU288	0	0	0	0	0	47	0	0	0	0	0	0	0	0	0	0	187	0	0	0	0
OTU289	11	170	24	13	174	228	13	7	601	0	966	0	0	0	0	0	0	0	0	0	0
OTU290	0	0	2	0	0	21	0	0	0	0	0	0	0	0	0	0	0	0	0	0	0
OTU291	0	0	0	0	0	104	0	0	0	0	0	0	0	0	0	0	0	0	0	0	0
OTU292	3	3	22	6	0	138	19	454	0	0	0	0	202	0	0	0	172	132	0	0	0
OTU293	0	0	0	0	0	23	0	0	0	0	0	0	0	0	0	0	0	0	0	0	0
OTU294	0	0	0	0	1	1	0	0	0	0	1	0	1	0	0	0	0	0	0	0	0
OTU295	0	0	0	0	0	125	4	0	0	0	0	0	0	0	0	0	0	0	0	0	0
OTU296	6	0	1	48	25	297	0	5	0	0	0	23	0	0	46	0	0	0	0	0	0
OTU297	0	0	0	0	0	10	0	0	0	0	0	0	0	0	0	0	0	0	0	0	0
OTU298	0	0	0	0	0	8	0	0	0	0	0	0	0	0	0	0	0	0	0	0	0
OTU299	0	0	14	1	0	96	0	2	0	0	0	0	77	0	0	0	0	0	0	0	0
OTU300	0	0	0	0	0	27	0	0	0	0	0	0	0	0	0	0	0	0	0	0	0
OTU301	0	0	0	0	0	47	0	0	0	0	0	0	0	0	0	0	0	0	0	0	0
OTU302	0	0	0	3	0	23	0	0	0	0	0	0	0	0	0	0	0	0	0	0	0
OTU303	4	0	1	0	0	40	0	0	0	0	0	0	0	0	0	0	0	0	0	0	0
OTU304	0	0	0	0	0	9	0	0	0	0	0	0	0	0	0	0	0	0	0	0	0
OTU305	0	0	0	0	0	5	0	0	0	0	0	0	0	0	0	0	0	0	0	0	0
OTU306	0	0	1	2	0	2299	0	0	0	0	0	0	0	0	0	0	0	0	0	0	0
OTU307	0	0	0	0	0	39	0	0	0	0	0	0	0	0	0	0	0	0	0	0	0
OTU308	0	0	1	0	0	3	0	0	0	0	0	0	0	0	0	0	0	0	0	0	0
OTU309	0	0	1	0	0	55	0	0	0	0	0	0	0	0	0	0	0	0	0	0	0
OTU310	0	0	0	0	0	48	0	0	0	0	0	0	0	0	0	0	0	0	0	0	0
OTU311	0	0	0	0	0	71	0	0	0	0	0	0	0	0	0	0	0	0	0	0	0
OTU312	0	0	0	0	0	177	30	0	0	0	0	0	0	0	0	0	0	0	0	0	0
OTU313	0	0	0	0	0	21	0	0	0	0	0	0	0	0	0	0	0	0	0	0	0
OTU314	0	0	0	0	0	13	0	0	0	0	0	0	0	0	0	0	0	0	0	0	0
OTU315	0	0	0	0	0	203	0	0	0	0	0	0	0	0	0	0	0	0	0	0	0
OTU316	0	0	0	0	0	26	0	0	0	0	0	0	0	0	0	0	0	0	0	0	0
OTU317	0	0	0	0	0	19	0	0	0	0	0	0	0	0	0	0	0	0	0	0	0
OTU318	0	0	6	1	0	25	14	0	0	0	0	0	0	0	0	0	0	0	0	0	0
OTU319	0	0	0	0	0	97	15	13	0	0	0	0	0	0	0	0	0	0	0	0	0
OTU320	0	0	0	0	0	38	0	0	0	0	0	0	0	0	0	0	0	0	0	0	0
OTU321	0	0	0	0	0	18	0	0	0	0	0	0	0	0	0	0	0	0	0	0	0
OTU322	0	0	0	0	0	77	1	0	0	0	0	0	0	0	0	0	0	0	0	0	0
OTU323	0	2	0	0	0	46	0	0	0	0	0	0	0	0	0	0	0	0	0	0	0
OTU324	0	0	0	0	0	182	0	0	0	0	0	0	0	0	0	0	0	0	0	0	0
OTU325	0	0	5	0	0	12	6	6	0	0	0	0	0	0	0	0	0	0	0	0	0
OTU326	0	0	0	0	0	26	0	0	0	0	0	0	0	0	0	0	0	0	0	0	0
OTU327	4	0	0	0	0	58	0	0	0	0	0	0	0	0	0	0	0	0	0	0	0
OTU328	0	0	0	0	0	4	0	0	0	0	0	0	0	0	0	0	0	0	0	0	0
OTU329	0	0	0	0	0	56	58	11	362	0	0	0	0	0	0	0	0	0	0	0	0
OTU330	0	0	3	0	0	65	0	0	0	0	0	0	0	0	0	0	0	0	0	0	0
OTU331	0	0	0	0	0	291	0	0	0	0	0	0	0	0	0	0	0	0	0	0	0
OTU332	0	0	0	0	0	61	0	0	0	0	0	0	0	0	0	0	0	0	0	0	0
OTU333	0	0	0	0	0	14	0	0	0	0	0	0	0	0	0	0	0	0	0	0	0
OTU334	0	0	0	0	0	28	0	0	0	0	0	0	0	0	0	0	0	0	0	0	0
OTU335	0	0	0	0	0	84	9	0	0	0	0	0	0	0	0	0	0	0	0	0	0
OTU336	2	0	0	0	0	9	0	0	0	0	0	0	0	0	0	0	0	0	0	0	0
OTU337	0	0	0	0	0	64	0	0	0	0	0	0	0	0	0	0	0	0	0	0	0
OTU338	0	0	0	0	0	7	0	0	0	0	0	0	0	0	0	0	0	0	0	0	0
OTU339	0	0	0	0	0	35	0	0	0	0	0	0	0	0	0	0	0	0	0	0	0
OTU340	0	0	3	1	0	33	0	0	0	0	0	0	0	0	0	0	0	0	0	0	0
OTU341	0	0	0	0	0	22	0	0	0	0	0	0	0	0	0	0	0	0	0	0	0
OTU342	3	0	3	0	0	176	0	2	0	179	0	281	0	0	29	0	0	0	0	0	0
OTU343	0	0	0	0	0	34	0	0	0	0	0	0	0	0	0	0	0	0	0	0	0
OTU344	0	0	0	0	0	33	0	0	0	0	0	0	0	0	0	0	0	0	0	0	0
OTU345	0	0	0	0	0	6	0	0	0	0	0	0	0	0	0	0	0	0	0	0	0
OTU346	0	0	0	0	0	104	0	0	0	0	0	0	50	0	0	0	0	0	0	0	0
OTU347	0	0	0	0	0	18	0	0	0	0	0	0	0	0	0	0	0	0	0	0	0
OTU348	5	0	0	3	0	10	0	0	0	0	0	0	0	0	0	0	0	0	0	0	0
OTU349	0	0	0	0	0	25	0	0	0	0	0	0	0	0	0	0	0	0	0	0	0
OTU350	0	0	0	0	0	18	0	0	0	0	0	0	0	0	0	0	0	0	0	0	0
OTU351	0	0	0	0	0	12	0	0	0	0	0	0	0	0	0	0	0	0	0	0	0
OTU352	0	0	0	0	0	38	0	0	0	0	0	0	0	0	0	0	0	0	0	0	0
OTU353	6	0	0	0	71	111	0	0	0	0	0	0	0	0	0	0	0	0	0	0	0
OTU354	0	0	0	0	0	49	19	0	0	0	0	0	0	0	0	0	0	0	0	0	0
OTU355	0	0	0	0	0	8	0	0	0	0	0	0	0	0	0	0	0	0	0	0	0
OTU356	0	0	0	0	0	12	0	10	0	0	1	0	0	0	0	0	0	0	0	0	0
OTU357	0	0	0	1	0	20	0	8	0	0	0	0	0	0	0	0	0	0	0	0	0
OTU358	0	0	0	0	0	313	0	0	0	0	0	0	69	0	0	0	0	0	0	0	0
OTU359	0	0	0	0	0	3	3	0	0	0	0	0	0	0	0	0	0	0	0	0	0
OTU360	0	0	0	0	0	16	0	0	0	0	0	0	0	0	0	0	0	0	0	0	0
OTU361	0	0	0	0	0	4	0	0	0	0	0	0	0	0	0	0	0	0	0	0	0
OTU362	1	0	6	0	0	45	0	0	0	0	0	0	0	0	0	0	0	0	0	0	0
OTU363	0	0	0	0	0	49	0	0	0	0	0	0	0	0	0	0	0	0	0	0	0
OTU364	0	0	0	0	0	30	0	0	0	0	0	0	0	0	0	0	0	0	0	0	0
OTU365	0	0	0	0	0	43	0	0	0	0	0	0	0	0	0	0	0	0	0	0	0
OTU366	0	0	0	1	0	35	0	0	0	0	0	0	0	0	0	0	0	0	0	0	0
OTU367	0	0	6	0	0	17	0	6	0	0	0	0	0	0	0	0	0	0	0	0	0
OTU368	0	0	10	0	0	15	0	0	0	0	0	0	0	0	0	0	0	0	0	0	0
OTU369	0	0	0	1	0	30	13	0	0	0	0	0	0	0	0	0	0	0	0	0	0
OTU370	0	0	2	0	0	29	0	0	0	0	0	0	0	0	0	0	0	0	0	0	0
OTU371	0	0	0	0	0	47	0	0	0	0	0	0	0	0	0	0	0	0	0	0	0
OTU372	0	0	0	0	0	4	0	0	0	0	0	0	0	0	0	0	0	0	0	0	0
OTU373	0	0	3	0	0	74	2	3	0	0	0	0	0	0	0	0	0	0	0	0	0
OTU374	3	0	0	8	0	15	6	4	0	0	0	0	0	0	0	0	0	0	0	0	0
OTU375	28	0	0	1	0	126	9	0	0	0	0	0	0	0	0	0	0	0	0	0	0
OTU376	0	0	0	0	0	32	0	0	0	0	0	0	0	0	7	0	0	0	0	0	0
OTU377	0	0	7	0	0	23	0	0	0	0	0	0	0	0	0	0	0	0	0	0	0
OTU378	0	0	0	0	0	141	0	0	0	0	0	0	0	0	0	0	0	0	0	0	0
OTU379	0	0	0	0	0	36	0	0	0	0	0	0	0	0	0	0	0	0	0	0	0
OTU380	0	0	0	0	0	7	0	0	0	0	0	0	0	0	0	0	0	0	0	0	0
OTU381	0	0	0	0	0	32	0	0	0	0	0	0	0	0	0	0	0	0	0	0	0
OTU382	50	118	17	31	0	352	4	8	0	0	0	0	0	0	0	0	0	0	0	0	0
OTU383	1	4	2	1	25	3	0	1	3	0	9	16	27	0	28	4	10	0	0	0	0
OTU384	0	22	4	0	0	116	0	0	532	0	0	0	0	1	0	0	0	0	0	0	0
OTU385	0	0	0	0	0	4	14	0	0	0	0	0	0	0	0	0	0	0	0	0	0
OTU386	12	0	0	77	0	893	12	25	0	0	1142	1	5	0	0	0	0	0	0	0	0
OTU387	34	0	0	0	0	128	0	3	0	0	0	0	0	0	0	0	0	0	0	0	0
OTU388	0	0	0	0	0	12	0	0	0	0	0	0	0	0	0	0	0	0	0	0	0
OTU389	0	0	0	0	0	55	0	0	0	0	0	0	0	0	0	0	0	0	0	0	0
OTU390	0	0	0	0	0	20	0	0	0	0	0	0	0	0	0	0	0	0	0	0	0
OTU391	0	0	0	0	0	21	0	0	0	0	0	0	0	0	0	0	0	0	0	0	0
OTU392	0	0	0	0	0	26	0	0	0	0	0	0	0	0	0	0	0	0	0	0	0
OTU393	0	0	0	0	0	11	0	0	0	0	0	0	0	0	0	0	0	0	0	0	0
OTU394	0	0	0	0	0	26	0	0	0	0	0	0	0	0	0	0	0	0	0	0	0
OTU395	11	6	0	0	0	22	0	0	0	0	0	0	0	0	0	0	0	0	0	0	0
OTU396	0	17	21	0	0	22	0	0	0	0	0	0	0	7	0	0	0	0	0	0	0
OTU397	0	1	0	0	0	1	0	0	0	0	0	0	0	0	0	0	0	0	0	0	0
OTU398	0	0	0	0	0	83	0	0	0	0	0	0	0	0	0	0	0	0	0	0	0
OTU399	0	0	0	0	0	34	0	0	0	0	0	0	0	0	0	0	0	0	0	0	0
OTU400	0	0	0	0	0	198	8	0	0	0	0	0	0	0	0	0	0	0	0	0	0
OTU401	45	119	0	100	0	1113	40	103	0	0	11	150	234	0	78	0	0	0	1	0	0
OTU402	0	0	0	0	0	10	0	0	0	0	0	0	0	0	0	0	0	0	0	0	0
OTU403	0	0	0	0	0	10	0	0	0	0	0	0	0	0	0	0	0	0	0	0	0
OTU404	0	0	0	0	0	41	16	0	0	0	0	0	0	0	0	0	0	0	0	0	0
OTU405	0	40	183	6	240	165	0	7	0	0	0	99	0	165	193	0	373	0	82	0	0
OTU406	87	0	40	13	195	0	0	4	0	0	0	0	0	73	17	0	0	0	0	0	0
OTU407	0	0	3	3	140	24	0	11	0	0	0	0	0	0	57	0	0	0	0	0	0
OTU408	32	94	7	0	374	0	1	0	200	0	0	0	0	0	0	0	0	0	0	0	0
OTU409	0	0	0	4	440	82	4	0	0	0	0	0	0	0	0	0	0	0	0	0	0
OTU410	0	55	7	15	359	32	0	7	0	0	0	0	0	0	125	0	0	0	0	0	0
OTU411	18	130	10	26	125	0	2	0	0	0	0	0	0	0	86	0	0	0	0	0	0
OTU412	2	0	3	8	148	0	0	0	0	0	0	0	0	46	0	0	0	0	0	0	0
OTU413	0	0	3	0	62	0	0	0	0	0	0	0	0	0	0	0	0	0	0	0	0
OTU414	0	0	0	0	10	0	0	0	0	0	0	0	0	0	0	0	0	0	0	0	0
OTU415	26	0	34	18	76	24	2	20	0	0	0	179	0	0	0	0	0	0	0	0	0
OTU416	0	0	0	0	75	0	0	0	0	0	0	0	0	0	0	0	0	0	0	0	0
OTU417	6	0	2	32	100	0	0	5	0	0	0	0	0	0	430	0	0	0	0	0	0
OTU418	3775	22297	5513	2348	19556	12091	2997	3725	6958	0	14794	3139	24332	4355	4285	2427	2669	323	0	2	0
OTU419	0	31	0	6	173	0	0	0	0	0	0	0	0	0	0	0	0	0	0	0	0
OTU420	0	0	0	0	99	0	0	0	0	0	0	0	0	0	0	0	0	0	0	0	0
OTU421	1	3	11	0	268	7	3	53	8	5	0	5	1	301	8	0	7	1	0	0	0
OTU422	0	0	0	0	86	13	15	5	0	0	0	0	0	0	0	0	0	0	0	0	0
OTU423	28	360	66	1	613	0	241	23	235	0	0	0	0	0	4	0	0	0	0	0	0
OTU424	4	0	0	0	128	0	0	0	0	0	0	0	0	0	0	0	0	0	0	0	0
OTU425	0	0	0	0	94	0	0	0	0	0	0	0	0	0	0	0	0	0	0	0	0
OTU426	2	3	0	0	227	24	0	0	0	0	0	0	0	0	0	114	0	0	0	0	0
OTU427	0	1	0	0	60	0	0	0	60	0	0	0	0	80	61	0	102	0	0	0	0
OTU428	105	90	60	14	327	41	2	4	0	0	0	0	0	68	203	622	0	0	0	0	0
OTU429	0	0	0	0	84	0	0	0	0	0	0	0	0	0	0	0	0	0	0	0	0
OTU430	1	1	3	10	52	0	0	0	0	0	2	0	0	0	0	0	0	0	0	0	0
OTU431	6	87	0	2	243	19	49	13	0	0	0	303	0	0	0	0	0	0	0	0	0
OTU432	59	126	0	52	53	0	3	0	0	3445	286	0	0	0	0	0	0	0	0	0	0
OTU433	364	111	0	0	184	0	47	8	0	0	0	0	0	0	32	0	0	0	0	0	0
OTU434	0	300	52	2	887	507	14	3	0	0	0	0	80	0	0	0	0	0	0	0	0
OTU435	0	0	0	0	309	0	0	0	0	0	0	0	16	0	0	0	0	0	0	0	0
OTU436	71	18	130	257	68	9	43	40	0	0	0	0	106	105	36	0	123	0	0	0	0
OTU437	0	44	2	0	80	17	0	4	0	0	0	0	0	0	0	0	0	0	0	0	0
OTU438	0	0	0	0	241	0	0	0	0	0	0	0	0	0	0	0	0	0	0	0	0
OTU439	0	2	0	0	2	0	0	0	0	0	0	0	0	0	0	1	0	0	0	59352	0
OTU440	0	0	0	0	0	379	50	3	287	0	0	0	0	0	0	0	34	67	0	987	1408
OTU441	0	0	0	1	0	0	0	0	0	0	0	0	0	0	0	0	0	0	0	4309	0
OTU442	4	0	0	82	0	19	0	0	19	0	0	0	0	0	0	0	0	0	0	909	0
OTU443	0	0	0	0	0	0	0	0	0	0	0	0	0	0	0	0	0	0	0	1518	0
OTU444	0	0	0	0	0	0	0	0	0	0	0	0	0	0	0	0	0	0	0	1249	0
OTU445	0	9	14	7	1	236	11	157	0	0	352	191	0	0	112	0	162	226	0	0	4031
OTU446	0	0	0	0	0	0	0	0	0	0	0	0	0	0	0	0	0	0	0	0	1127
OTU447	0	0	0	0	0	0	0	0	0	0	0	0	0	0	0	0	0	0	0	0	3493
OTU448	0	0	0	0	0	0	0	0	0	0	0	0	0	0	0	1	0	0	0	0	43787
OTU449	0	0	1	0	0	0	0	0	188	0	0	0	0	0	0	0	0	166	0	0	2436
OTU450	0	0	0	0	0	0	0	0	0	0	0	0	0	0	0	0	0	2114	0	0	2008
OTU451	0	0	0	0	0	0	0	0	0	0	0	0	0	0	0	0	0	0	0	0	4338
OTU452	0	0	0	12	68	0	10	2	0	0	0	0	0	0	40	0	0	0	0	0	0
OTU453	0	0	0	0	0	0	4	0	0	0	0	0	0	0	0	0	0	0	0	0	0
OTU454	0	0	5	0	0	0	10	0	0	0	0	0	0	0	0	0	0	0	0	0	0
OTU455	7	1	0	0	0	0	294	1151	0	0	0	0	0	0	0	0	0	0	0	0	0
OTU456	9	0	0	0	0	0	19	0	0	0	0	0	0	0	0	0	0	0	0	0	0
OTU457	0	0	0	12	0	159	8	0	0	0	0	67	0	0	0	0	0	0	0	0	0
OTU458	0	0	0	0	0	0	9	0	0	0	0	0	0	0	0	0	0	0	0	0	0
OTU459	0	0	0	0	0	0	4	0	0	0	0	0	0	0	0	0	0	0	0	0	0
OTU460	0	0	0	0	0	0	4	0	0	0	0	0	0	0	0	0	0	0	0	0	0
OTU461	0	0	0	0	0	0	20	2	0	0	0	0	0	0	0	0	0	0	0	0	0
OTU462	0	0	0	0	0	0	2	0	0	0	0	0	0	0	0	0	0	0	0	0	0
OTU463	0	0	0	0	0	3	6	0	0	0	0	0	0	0	0	0	0	0	0	0	0
OTU464	0	0	0	0	0	0	5	0	0	0	0	0	0	0	0	0	0	0	0	0	0
OTU465	0	0	0	0	0	0	5	0	0	0	0	0	0	0	0	0	0	0	0	0	0
OTU466	0	0	0	0	0	0	10	0	0	0	0	0	0	0	0	0	0	0	0	0	0
OTU467	0	0	0	0	0	0	5	0	0	0	0	0	0	0	0	0	91	0	0	0	0
OTU468	104	84	114	110	39	44	88	498	1	0	12	7	25	1	3	5	1	0	0	0	0
OTU469	0	0	0	0	0	0	6	0	0	0	0	0	0	0	0	0	0	0	0	0	0
OTU470	0	0	8	0	0	0	14	0	0	0	0	0	0	0	0	0	0	0	0	0	0
OTU471	0	0	0	2	0	0	15	0	0	0	0	0	0	0	0	0	0	0	0	0	0
OTU472	3	0	0	0	0	71	6	69	0	0	0	0	0	0	0	0	0	0	0	0	0
OTU473	18	28	3	12	0	0	17	10	0	0	0	0	0	0	0	0	0	0	0	0	0
OTU474	0	0	0	0	0	0	27	0	0	0	0	0	0	0	0	0	0	0	0	0	0
OTU475	0	0	0	0	0	0	6	0	0	0	0	0	0	0	0	0	0	0	0	0	0
OTU476	0	0	0	0	0	0	11	0	0	0	0	0	0	0	0	0	0	0	0	0	0
OTU477	0	0	0	0	0	0	7	0	0	0	0	0	0	0	0	0	0	0	0	0	0
OTU478	7845	9618	12294	7967	17123	6472	45239	13406	28285	0	16031	11090	8465	7272	13030	6775	7826	0	0	0	0
OTU479	0	0	0	0	0	0	528	3	0	0	0	0	0	0	0	0	0	0	0	0	0
OTU480	0	0	0	0	0	0	8	0	0	0	0	0	0	0	0	0	0	0	0	0	0
OTU481	0	0	0	0	0	0	4	0	0	0	0	0	0	0	0	0	0	0	0	0	0
OTU482	0	0	0	0	0	0	2	0	0	0	0	0	0	0	0	0	0	0	0	0	0
OTU483	0	0	0	0	0	0	3	0	0	0	0	0	0	0	0	0	0	0	0	0	0
OTU484	0	0	0	0	0	0	26	0	0	0	0	0	0	0	0	0	0	0	0	0	0
OTU485	0	0	0	0	0	0	2	0	0	0	0	0	0	0	0	0	0	0	0	0	0
OTU486	0	0	4	0	0	0	6	0	0	0	0	0	0	0	0	0	0	0	0	0	0
OTU487	0	0	0	0	0	0	4	3	0	0	0	0	0	0	0	0	0	0	0	0	0
OTU488	0	0	0	0	0	0	8	0	0	0	0	0	0	0	0	0	0	0	0	0	0
OTU489	0	0	0	0	0	0	2	0	0	0	0	0	0	0	0	0	0	0	0	0	0
OTU490	0	0	0	0	0	0	6	0	0	0	0	0	0	0	0	0	0	0	0	0	0
OTU491	0	0	0	0	0	0	16	210	0	0	0	0	0	0	0	0	0	0	0	0	0
OTU492	0	0	0	0	0	0	3	0	0	0	0	0	0	0	12	0	0	0	0	0	0
OTU493	0	0	0	0	0	0	5	0	0	0	0	0	0	0	0	0	0	0	0	0	0
OTU494	0	0	0	0	0	0	4	0	0	0	0	0	0	0	0	0	0	0	0	0	0
OTU495	0	0	0	0	0	0	25	0	0	0	0	0	0	0	0	0	0	0	0	0	0
OTU496	0	0	0	0	0	0	5	0	0	0	0	0	0	0	0	0	0	0	0	0	0
OTU497	0	0	0	0	0	0	3	0	0	0	0	0	0	0	0	0	0	0	0	0	0
OTU498	0	0	0	0	0	0	2	0	0	0	0	0	0	0	0	0	0	0	0	0	0
OTU499	0	0	0	0	0	12	149	0	0	0	0	0	25	0	0	0	0	0	0	0	0
OTU500	0	248	0	0	0	39	0	0	0	0	0	0	0	0	0	0	0	0	0	0	0
OTU501	0	23	0	0	0	0	0	0	0	0	0	0	0	0	0	0	0	0	0	0	0
OTU502	0	15	0	0	0	0	0	0	0	0	0	0	0	0	0	0	0	0	0	0	0
OTU503	0	34	7	3	0	17	0	0	0	0	0	217	0	57	0	0	0	0	0	0	0
OTU504	0	30	0	0	0	0	0	0	0	0	0	0	0	0	0	0	0	0	0	0	0
OTU505	0	84	0	0	0	0	1	0	0	0	0	0	0	0	0	0	0	0	0	0	0
OTU506	9	165	0	0	41	238	0	0	0	0	0	69	0	0	0	0	0	0	0	0	0
OTU507	0	67	0	0	0	0	0	0	0	0	0	0	0	0	0	0	0	0	0	0	0
OTU508	0	29	0	0	0	0	0	0	0	0	0	0	0	0	0	0	0	0	0	0	0
OTU509	0	29	0	0	0	33	0	0	0	0	0	0	0	0	0	0	0	0	0	0	0
OTU510	0	20	0	0	0	0	0	0	0	0	0	0	0	0	0	0	8	0	0	0	0
OTU511	0	26	6	17	0	0	0	6	0	0	0	0	0	0	0	0	0	0	0	0	0
OTU512	8	133	0	1	0	0	0	0	0	0	0	0	0	0	0	0	0	0	0	0	0
OTU513	0	20	0	0	0	0	0	0	0	0	0	0	0	0	0	0	0	0	0	0	0
OTU514	0	42	0	0	0	0	0	0	0	0	0	0	0	0	0	0	0	0	0	0	0
OTU515	0	21	0	0	0	0	0	0	0	0	0	0	0	0	0	0	0	0	0	0	0
OTU516	0	266	13	0	0	350	3	0	0	0	694	0	0	93	0	0	0	0	0	0	0
OTU517	0	19	0	0	0	0	0	0	0	0	0	0	0	0	0	0	0	0	0	0	0
OTU518	0	40	0	0	0	0	0	0	0	0	0	0	0	0	0	0	0	0	0	0	0
OTU519	0	4	0	0	0	0	0	0	0	0	0	0	0	0	0	0	0	0	0	0	0
OTU520	0	24	0	1	0	0	0	0	0	0	0	0	0	0	0	0	0	0	0	0	0
OTU521	0	86	0	0	0	0	0	0	0	0	0	0	0	0	0	0	0	0	0	0	0
OTU522	0	57	0	0	0	0	0	0	0	0	0	0	0	0	0	0	0	0	0	0	0
OTU523	0	78	0	0	0	0	0	0	0	0	0	0	0	0	0	0	0	0	0	0	0
OTU524	0	43	0	5	0	0	0	18	0	0	0	0	0	0	0	0	0	28	0	0	0
OTU525	5	58	0	4	16	0	5	0	0	0	0	0	0	0	0	0	0	0	0	0	0
OTU526	0	49	6	0	0	0	0	0	0	0	0	0	0	0	0	0	0	0	0	0	0
OTU527	0	9	0	0	0	0	0	0	0	0	0	0	0	0	0	0	0	0	0	0	0
OTU528	251	123	0	14	2	0	0	0	0	0	3	0	0	0	0	0	0	0	0	0	0
OTU529	0	89	0	0	0	0	0	0	0	0	0	0	0	0	0	0	0	0	0	0	0
OTU530	0	1324	0	0	0	0	0	0	0	0	0	0	0	0	0	0	0	0	0	0	0
OTU531	18	32	0	7	0	0	0	0	0	0	0	0	0	0	0	0	0	0	0	0	0
OTU532	0	44	0	0	0	0	0	0	0	0	0	0	0	0	0	0	0	0	0	0	0
OTU533	0	9	0	0	0	0	0	0	0	0	0	0	0	0	0	0	0	0	0	0	0
OTU534	0	17	2	0	0	0	0	0	0	0	0	0	0	0	0	0	0	0	0	0	0
OTU535	0	140	0	32	0	8	0	1	0	0	0	0	0	0	0	0	0	0	0	0	0
OTU536	0	34	0	0	0	0	0	0	0	0	0	0	0	0	0	0	0	0	0	0	0
OTU537	0	16	0	1	0	0	6	2	0	0	0	0	0	0	0	0	0	0	0	0	0
OTU538	0	9	0	0	0	0	0	0	0	0	0	0	0	0	0	0	0	0	0	0	0
OTU539	0	214	6	1	0	0	0	0	0	0	0	0	0	41	0	0	0	0	0	0	0
OTU540	0	33	0	0	0	0	0	0	0	0	0	0	0	0	0	0	0	0	0	0	0
OTU541	0	43	0	0	0	0	0	0	0	0	0	0	0	0	0	0	0	0	0	0	0
OTU542	0	129	0	0	0	0	0	0	0	0	0	0	0	0	0	0	0	0	0	0	0
OTU543	0	22	0	0	0	0	0	0	0	0	0	0	0	0	0	0	0	0	0	0	0
OTU544	5	90	78	0	0	0	15	1	0	0	0	0	0	0	0	0	0	0	0	0	0
OTU545	8	49	18	4	0	0	0	0	0	0	0	0	0	169	40	0	0	0	0	0	0
OTU546	0	849	63	0	226	0	0	6	186	0	0	0	0	0	187	0	0	0	0	0	0
OTU547	0	36	1	0	0	0	0	0	0	0	0	0	0	0	0	0	0	0	0	0	0
OTU548	0	31	0	0	0	0	0	0	0	0	0	0	0	0	0	0	0	0	0	0	0
OTU549	2	6	0	0	0	0	0	0	0	0	0	0	0	0	0	0	0	0	0	0	0
OTU550	0	29	0	0	0	0	0	0	0	0	0	0	0	0	0	0	0	0	0	0	0
OTU551	56	1390	356	1033	1415	1076	160	1611	2960	0	4416	286	934	488	5714	1	162	1067	0	0	4117
OTU552	0	31	0	0	0	0	0	0	0	0	0	0	0	0	0	0	0	0	0	0	0
OTU553	0	4	0	0	0	0	0	0	0	0	0	0	0	0	0	0	0	0	0	0	0
OTU554	0	18	0	0	0	0	0	0	0	0	0	0	0	0	0	0	0	0	0	0	0
OTU555	0	24	0	0	0	0	0	0	0	0	0	0	0	0	0	0	0	0	0	0	0
OTU556	0	25	1	0	0	9	0	0	0	0	0	0	0	0	0	0	0	0	0	0	0
OTU557	0	35	0	0	0	0	0	0	0	0	0	0	0	0	0	0	0	0	0	0	0
OTU558	2	35	3	0	0	0	2	0	0	0	0	0	0	0	0	0	0	0	0	0	0
OTU559	0	21	0	0	0	0	0	0	0	0	0	0	0	0	0	0	0	0	0	0	0
OTU560	0	17	0	0	0	0	0	0	0	0	0	0	0	0	0	0	0	0	0	0	0
OTU561	0	1	0	0	1	0	0	0	0	0	0	0	0	0	0	0	0	0	0	0	0
OTU562	0	7	0	0	0	0	0	2	0	0	0	0	0	0	0	0	0	0	0	0	0
OTU563	0	6	0	0	0	2	0	0	0	0	0	0	0	0	0	0	0	0	0	0	0
OTU564	0	5	0	0	0	0	0	0	0	0	0	0	0	0	0	0	0	0	0	0	0
OTU565	0	93	1	0	0	0	0	0	0	0	0	0	0	0	0	0	0	0	0	0	0
OTU566	0	7	0	0	0	0	0	0	0	0	0	0	0	0	0	0	0	0	0	0	0
OTU567	195	22	0	9	0	0	0	0	393	0	0	153	0	0	101	0	0	0	0	0	0
OTU568	0	13	0	0	0	0	0	0	0	0	0	0	0	0	0	0	0	0	26	0	0
OTU569	0	0	0	0	0	0	0	0	0	0	0	0	0	0	0	0	0	0	3	0	0
OTU570	0	0	0	0	0	0	0	0	0	0	0	0	0	0	0	0	0	0	119	0	0
OTU571	0	0	12	0	0	20	0	36	0	0	0	0	0	0	0	0	0	0	534	0	0
OTU572	0	0	2	1	0	137	7	16	266	0	0	0	0	0	0	0	0	0	452	0	0
OTU573	0	0	0	0	0	0	0	39	0	0	0	0	0	0	0	0	0	141	1182	0	0
OTU574	0	0	0	0	0	0	0	6	0	0	0	0	0	0	0	0	0	2499	44196	0	0
OTU575	0	0	0	4	0	0	0	18	0	0	0	0	0	0	0	0	0	0	1150	0	0
OTU576	0	0	0	9	0	0	0	0	0	0	0	0	0	0	0	0	0	0	122	0	0
OTU577	0	0	0	0	0	0	0	0	0	0	0	0	0	0	0	0	0	0	4	0	0
OTU578	0	0	0	0	0	0	0	0	0	0	0	0	0	0	0	0	0	0	1073	0	0
OTU579	0	0	0	0	0	0	0	5	0	0	0	0	0	0	0	0	0	0	0	0	0
OTU580	4	0	0	8	0	62	0	52	0	0	0	0	0	0	0	0	0	0	0	0	0
OTU581	0	0	1	0	0	0	5	19	0	0	0	0	0	0	0	0	0	0	0	0	0
OTU582	0	0	0	0	0	0	0	5	0	0	0	0	0	0	0	0	0	0	0	0	0
OTU583	0	0	0	0	0	0	0	3	0	0	0	0	0	0	0	0	0	0	0	0	0
OTU584	0	0	5	0	0	0	0	88	0	0	0	0	0	0	0	0	0	0	0	0	0
OTU585	0	0	0	0	0	0	6	19	0	0	0	0	0	0	0	0	0	0	0	0	0
OTU586	0	0	0	0	0	0	5	7	0	0	0	0	0	0	0	0	0	0	0	0	0
OTU587	0	0	0	0	0	0	0	14	0	0	0	0	0	0	0	0	0	0	0	0	0
OTU588	0	0	0	0	0	0	0	8	0	0	0	0	0	0	0	0	0	0	0	0	0
OTU589	0	0	0	0	0	0	0	15	0	0	0	0	0	0	0	0	0	0	0	0	0
OTU590	0	0	20	0	0	18	0	96	0	0	0	0	0	0	0	0	0	0	0	0	0
OTU591	0	0	0	0	0	0	0	9	0	0	0	0	0	0	0	0	0	0	0	0	0
OTU592	0	0	0	0	0	0	4	9	0	0	0	0	0	0	0	0	0	0	0	0	0
OTU593	0	0	0	0	0	0	9	16	0	0	0	0	0	0	0	0	0	0	0	0	0
OTU594	0	0	0	0	0	0	0	62	0	0	0	0	0	0	0	0	0	0	0	0	0
OTU595	0	0	0	0	0	0	0	5	0	0	0	0	0	0	0	0	0	0	0	0	0
OTU596	0	0	0	0	0	0	0	29	0	0	0	0	0	0	0	0	0	1	0	0	0
OTU597	0	0	0	3	0	0	0	8	0	0	0	0	0	0	0	0	0	0	0	0	0
OTU598	0	0	0	0	0	0	0	10	0	0	0	0	0	0	0	0	0	0	0	0	0
OTU599	0	24	0	16	0	0	8	126	0	0	0	0	0	0	0	0	0	0	0	0	0
OTU600	0	0	0	0	0	0	0	11	0	0	0	0	0	0	0	0	0	0	0	0	0
OTU601	0	0	0	0	0	0	0	3	0	0	0	0	0	0	0	0	0	0	0	0	0
OTU602	0	0	0	0	0	0	8	13	0	0	0	0	0	0	0	0	0	0	0	0	0
OTU603	0	0	0	0	0	0	0	188	0	0	0	0	0	0	0	0	0	0	0	0	0
OTU604	0	1	7	0	0	0	9	1	0	0	0	0	0	0	0	0	0	0	0	0	0
OTU605	0	0	0	0	0	0	0	10	0	0	0	0	0	0	0	0	0	0	0	0	0
OTU606	0	0	0	0	0	0	0	5	0	0	0	0	0	0	0	0	0	0	0	0	0
OTU607	0	0	0	0	0	0	0	139	0	0	0	0	0	103	0	0	0	0	0	0	0
OTU608	0	0	0	0	0	0	0	3	0	0	0	0	0	0	0	0	0	0	0	0	0
OTU609	0	0	0	0	0	0	0	11	0	0	0	0	0	0	0	0	0	0	0	0	0
OTU610	0	0	0	0	0	0	0	4	0	0	0	0	0	0	0	0	0	0	0	0	0
OTU611	0	138	0	0	0	0	0	9	0	0	0	0	0	0	0	0	0	0	0	0	0
OTU612	0	0	0	0	0	0	2	47	0	0	0	0	0	0	0	0	0	0	0	0	0
OTU613	4	0	0	0	0	0	4	49	0	0	0	0	0	0	0	0	0	0	0	0	0
OTU614	131	0	0	7	0	0	0	6	0	0	0	0	0	0	0	0	0	0	0	0	0
OTU615	0	0	0	0	0	0	0	2	0	0	0	0	0	0	0	0	0	0	0	0	0
OTU616	0	0	0	0	0	0	0	20	0	0	0	0	0	0	0	0	0	0	0	0	0
OTU617	2	0	0	0	0	0	0	5	0	0	0	0	10	0	0	0	0	0	0	0	0
OTU618	0	0	0	0	0	0	0	87	0	0	0	0	0	0	0	0	0	57	0	0	0
OTU619	0	0	0	0	0	0	0	5	0	3	0	0	0	0	0	0	0	0	0	0	0
OTU620	0	0	0	0	0	0	4	66	0	0	0	0	0	0	0	0	0	0	0	0	0
OTU621	0	0	0	0	0	0	0	4	0	0	0	0	0	0	0	0	0	0	0	0	0
OTU622	1	40	2	5	1	904	72	7945	111	3831	763	0	29	0	0	0	0	6044	20884	2736	5876
OTU623	0	0	0	0	0	0	0	43	0	0	0	0	0	0	0	0	0	0	0	0	0
OTU624	0	0	2	0	0	23	9	18	0	0	0	0	0	0	0	0	0	0	0	0	0
OTU625	0	0	0	0	0	0	0	22	0	0	0	0	0	0	0	0	0	0	0	0	0
OTU626	0	0	0	0	0	0	0	3	0	0	0	0	0	0	0	0	0	0	0	0	0
OTU627	0	0	0	0	0	0	0	19	0	0	0	0	0	0	0	0	0	0	0	0	0
OTU628	0	0	0	0	0	0	0	1342	0	0	0	0	0	0	0	0	0	133	0	0	0
OTU629	0	0	0	0	0	0	0	4	0	0	0	0	0	0	0	0	0	0	0	0	0
OTU630	0	0	0	0	0	0	0	26	0	0	0	0	0	0	0	0	0	0	0	0	0
OTU631	0	51	1	1	0	24	0	67	0	0	0	0	0	0	0	0	0	0	0	0	0
OTU632	0	0	0	0	0	0	0	5	0	0	0	0	0	0	0	0	0	0	0	0	0
OTU633	0	27	2	8	75	0	2	461	0	0	0	0	167	0	0	0	142	0	0	0	0
OTU634	0	0	0	0	0	0	0	12	0	0	0	0	0	0	0	0	0	1	0	0	0
OTU635	0	0	0	0	0	0	0	7	0	0	0	0	0	0	0	0	0	0	0	0	0
OTU636	0	0	0	0	0	0	4	20	0	0	0	0	0	0	0	0	0	0	0	0	0
OTU637	0	0	0	1	0	0	0	2	0	450	0	0	0	0	0	0	0	8	0	0	0
OTU638	5	0	0	1	0	12	14	7	0	1358	0	380	7	0	0	0	0	0	0	0	0
OTU639	0	41	12	7	0	62	54	975	0	4876	224	61	165	0	128	0	122	300	201	0	0
OTU640	4	0	0	3	0	0	0	0	0	1574	0	0	0	0	0	0	0	0	0	0	0
OTU641	24	4158	61	63	2518	42	40	1981	428	3134	0	467	522	370	101	0	854	1080	0	0	0
OTU642	132	0	178	10	0	0	1	1	0	1276	0	0	0	0	0	0	0	97	0	0	0
OTU643	0	0	0	0	0	0	4	12	0	4218	0	68	0	0	137	0	54	158	112	0	0
OTU644	0	1	0	0	0	0	5	77	0	1524	0	0	0	0	1	0	0	0	0	0	0
OTU645	18	0	0	5	0	36	0	0	3	1623	0	0	0	95	0	0	0	0	0	0	0
OTU646	0	0	0	0	0	4	0	0	0	656	0	0	0	0	0	0	0	0	0	0	0
OTU647	48	39	13	25	0	31	6	2	0	2136	373	0	0	0	57	0	502	23	0	0	0
OTU648	0	0	0	4	0	14	0	0	0	697	0	9	156	0	0	0	0	330	0	0	0
OTU649	0	0	0	0	0	0	0	0	0	2735	0	2	0	0	0	0	0	0	0	0	0
OTU650	0	0	0	38	96	22	9	0	0	1931	0	0	76	0	0	0	0	101	1052	0	0
OTU651	0	0	0	0	0	0	0	0	0	2705	0	0	0	0	1	0	0	1182	0	0	0
OTU652	0	0	0	0	0	0	0	0	0	4846	0	0	0	0	0	0	0	0	0	0	0
OTU653	69	84	181	292	468	48	26	17	44	36	4	247	1	1462	117	8	216	274	0	0	3
OTU654	0	0	0	0	0	0	0	0	0	0	0	0	0	0	0	0	0	118	0	0	0
OTU655	0	0	0	0	0	0	0	0	0	0	0	0	0	0	0	0	0	301	0	0	0
OTU656	0	0	0	0	0	0	0	0	0	0	0	0	0	0	0	0	0	14	0	0	0
OTU657	0	0	3	0	0	11	0	80	0	0	16	0	0	0	47	0	0	18042	81	0	0
OTU658	0	0	0	0	0	0	0	0	0	0	0	0	0	0	0	0	0	219	0	0	0
OTU659	0	0	0	0	0	0	0	0	0	0	0	0	0	0	0	0	0	120	0	0	0
OTU660	0	0	0	0	0	0	0	0	0	0	0	0	0	0	0	0	0	27	0	0	0
OTU661	7	0	0	0	0	0	0	0	0	0	1570	602	28	18	1077	0	699	411	0	0	0
OTU662	8	0	0	0	0	0	2	2	0	0	0	0	0	0	0	0	0	438	0	0	0
OTU663	0	0	0	0	0	0	0	0	0	0	0	0	0	0	0	0	0	200	0	0	0
OTU664	4	0	0	1	0	50	2	0	0	0	0	0	0	0	0	0	0	511	0	0	0
OTU665	0	0	37	0	0	0	0	0	0	0	0	12	0	0	58	0	0	197	0	0	0
OTU666	0	0	0	0	0	0	0	0	0	0	0	0	0	0	0	0	0	1153	0	0	0
OTU667	0	0	0	2	0	61	0	3	0	0	529	0	0	0	0	0	1	10073	0	0	0
OTU668	0	0	0	0	0	0	0	0	0	0	0	0	0	0	0	0	0	74	0	0	0
OTU669	0	0	0	0	0	0	0	0	0	0	0	0	0	0	0	0	0	1216	0	0	0
OTU670	0	0	0	0	0	2	0	0	0	0	2	0	1	0	0	0	0	34	0	0	0
OTU671	0	0	0	0	0	7	0	0	0	0	0	0	0	0	0	0	0	78	0	0	0
OTU672	0	0	0	0	0	0	0	0	0	0	0	0	0	0	0	0	0	81	0	0	0
OTU673	0	0	0	1	0	0	0	0	0	0	0	0	0	0	0	0	0	28	0	0	0
OTU674	0	0	0	0	0	0	0	0	0	0	0	0	0	0	0	0	0	222	0	0	0
OTU675	0	0	4	0	0	0	13	1	177	0	0	222	0	0	0	0	0	1047	0	0	0
OTU676	3	0	0	0	0	31	0	20	0	1722	0	0	0	0	0	0	0	971	0	0	0
OTU677	0	0	0	0	0	0	0	0	0	0	0	0	0	0	0	0	0	31	0	0	0
OTU678	0	0	0	0	0	0	0	0	0	0	0	0	0	0	0	0	0	277	0	0	0
OTU679	1	0	0	0	0	0	12	95	0	0	0	0	0	0	0	0	0	128	0	0	0
OTU680	1	0	3	2	0	0	3	6	0	0	75	0	0	0	0	0	33	277	0	0	0
OTU681	0	0	34	0	0	1	3	9	0	0	0	0	0	0	0	0	0	141	0	0	0
OTU682	0	0	0	0	0	0	0	0	0	0	0	0	0	0	0	0	0	767	0	0	0
OTU683	19	0	1	0	0	0	0	6	0	0	0	0	0	0	0	0	0	276	0	0	0
OTU684	66	0	8	0	0	0	25	0	0	0	0	0	0	0	0	0	0	114	0	0	0
OTU685	0	0	0	0	0	0	0	1	0	0	0	0	6	0	0	0	0	64	0	0	0
OTU686	0	0	0	0	0	0	0	0	0	0	0	0	0	0	0	0	0	113	0	0	0
OTU687	0	78	0	0	0	0	0	0	0	0	0	0	0	0	201	800	0	0	0	0	0
OTU688	0	48	0	28	0	9	2	2	0	0	0	0	0	0	0	1040	379	0	0	0	0
OTU689	55	115	24	125	328	16	1	10	285	0	0	123	54	123	0	916	671	0	0	0	0
OTU690	0	0	0	0	0	0	0	0	0	0	0	0	0	0	0	1160	0	0	0	1	0
OTU691	31	47	0	97	91	11	3	7	1	0	0	18	0	0	32	256	1	0	0	0	0
OTU692	801	173	11	987	374	0	24	3	516	0	0	1255	26	50	1040	2092	97	0	0	0	0
OTU693	19	18	0	1	0	20	17	0	0	0	0	118	0	0	0	722	0	0	0	0	0
OTU694	1	0	0	8	0	0	0	0	0	0	0	62	0	0	0	390	109	0	0	0	0
OTU695	6	85	81	500	121	21	0	0	0	0	0	388	0	2533	808	4810	355	0	0	0	0
OTU696	0	0	2	0	0	209	5	4	0	0	0	0	0	0	85	259	0	0	0	0	0
OTU697	193	205	109	44	247	466	36	57	0	0	0	142	0	11	518	1523	0	0	0	0	0
OTU698	0	0	0	179	71	0	0	0	472	0	0	468	0	634	64	502	0	0	0	0	0
OTU699	23	0	3	0	0	128	0	159	0	0	0	0	0	90	0	1602	190	0	0	0	0
OTU700	18	81	4	3	0	382	3	0	0	0	0	95	0	0	0	846	0	0	0	0	0
OTU701	0	35	0	0	0	0	0	0	0	0	0	0	0	0	56	1288	0	0	0	0	0
OTU702	98	65	0	157	32	0	0	3	0	0	0	73	44	0	55	1897	0	0	0	1	0
OTU703	38	8	137	5	0	22	1	12	0	0	0	168	37	222	185	474	104	0	0	0	0
OTU704	0	0	0	0	0	0	0	0	0	0	0	0	0	0	0	285	0	0	0	0	0
OTU705	109	12	3	15	0	225	1	4	403	0	403	78	0	0	87	885	0	0	0	0	0
OTU706	0	0	2	2	0	0	0	6	0	0	0	0	120	0	0	0	0	0	0	0	0
OTU707	0	0	0	0	0	0	0	0	0	0	0	0	69	0	0	0	0	0	0	0	0
OTU708	0	0	9	0	0	11	1	16	0	0	4	0	105	0	0	0	7	40	0	0	0
OTU709	0	0	0	0	0	0	0	0	0	0	0	0	26	0	0	0	0	0	0	0	0
OTU710	0	0	0	0	0	0	2	0	0	0	0	0	24	0	0	0	0	0	0	0	0
OTU711	0	0	18	0	159	15	0	19	0	0	0	0	202	0	0	0	0	0	0	0	0
OTU712	0	0	0	0	0	0	0	0	0	0	0	0	45	0	0	0	0	0	0	0	0
OTU713	0	0	1	1	0	0	0	0	0	0	0	0	97	0	0	0	0	0	0	0	0
OTU714	0	0	21	0	0	0	0	0	0	0	0	0	85	57	0	0	0	0	0	0	0
OTU715	0	0	26	5	0	0	10	170	0	0	0	0	95	0	0	0	0	0	0	0	0
OTU716	0	0	0	0	0	0	0	0	0	0	0	0	45	0	0	0	0	0	0	0	0
OTU717	0	0	0	0	0	0	3	0	0	0	0	0	76	0	0	0	0	0	0	0	0
OTU718	0	0	0	0	0	0	0	0	0	0	0	0	52	0	0	0	0	0	0	0	0
OTU719	40	557	17	176	89	277	87	1835	0	0	1	0	222	16	179	0	90	0	0	0	0
OTU720	0	0	0	0	0	0	0	0	0	0	0	0	29	0	0	0	0	0	0	0	0
OTU721	0	0	0	0	0	0	0	0	0	0	0	0	48	0	0	0	0	0	0	0	0
OTU722	0	0	1	0	0	0	0	0	0	0	0	0	5875	0	0	0	0	6	0	0	0
OTU723	5	855	19	0	196	93	22	7	0	0	0	0	479	0	0	0	0	0	0	0	0
OTU724	2	56	5	6	0	0	0	0	0	0	0	0	86	0	0	0	70	0	0	0	0
OTU725	0	0	0	0	0	0	0	0	0	0	0	0	41	0	0	0	0	0	0	0	0
OTU726	0	0	0	0	0	0	0	0	0	0	0	0	4785	0	0	0	0	0	0	0	0
OTU727	0	0	0	0	0	0	0	0	0	0	0	0	29	0	0	0	0	0	0	0	0
OTU728	0	0	0	0	0	0	0	0	0	0	0	0	56	0	0	0	0	0	0	0	0
OTU729	0	127	37	3	0	46	37	0	1740	0	0	0	1039	0	0	0	0	0	0	0	0
OTU730	84	0	2	2	0	37	0	0	0	0	0	0	99	0	25	0	110	120	0	0	0
OTU731	0	0	0	0	0	0	0	0	0	0	0	0	816	0	0	0	0	0	0	0	0
OTU732	0	0	0	0	0	0	3	2	0	0	0	0	70	0	0	0	0	0	0	0	0
OTU733	0	0	0	0	0	0	0	0	0	0	0	0	3343	0	0	0	0	0	0	0	0
OTU734	114	152	429	189	242	385	435	57	982	0	779	404	1509	538	495	396	406	409	0	0	0
OTU735	0	0	0	0	0	0	0	0	0	0	0	0	134	0	0	0	0	0	0	0	0
OTU736	0	0	0	1	0	0	0	0	0	0	0	0	12	0	0	0	0	0	0	0	0
OTU737	0	0	0	0	0	0	0	0	0	0	0	76	139	0	0	0	0	0	0	0	0
OTU738	9	0	5	3	103	66	151	0	0	0	0	160	93	0	111	0	54	0	0	0	0
OTU739	0	0	0	0	0	0	0	0	0	0	0	0	19	0	0	0	0	0	0	0	0
OTU740	0	0	0	0	0	0	0	0	0	0	0	0	56	0	0	0	0	0	0	0	0
OTU741	8	301	0	0	0	80	0	0	0	0	0	0	204	0	0	0	0	0	0	0	0
OTU742	0	0	0	0	0	0	0	0	0	0	0	0	32	0	0	0	0	0	0	0	0
OTU743	0	0	0	0	0	0	0	0	0	0	0	0	7	0	0	0	0	0	0	0	0
OTU744	0	96	59	0	0	0	0	11	0	0	0	0	87	0	0	0	0	0	0	0	0
OTU745	0	0	0	0	0	0	0	0	0	0	0	0	68	0	0	0	0	0	0	0	0
OTU746	0	0	0	0	0	0	0	0	0	0	0	0	19	0	0	0	0	0	0	0	0
OTU747	0	12	2	0	0	0	13	0	0	0	0	42	130	0	0	0	0	0	0	0	0
OTU748	2977	2975	7913	10952	3762	3665	8063	5940	771	0	3387	10956	3194	7886	2743	2225	13938	1	0	0	0
OTU749	15	0	2	1	0	3	9	1	0	0	0	178	0	0	218	0	0	0	0	0	0
OTU750	0	0	0	0	0	0	0	0	0	0	0	0	0	0	48	0	0	0	0	0	0
OTU751	0	0	0	0	0	0	0	0	0	0	0	0	0	0	39	0	0	0	0	0	0
OTU752	0	0	7	0	0	0	0	0	0	0	0	0	0	0	62	0	0	0	0	0	0
OTU753	0	95	0	6	0	0	0	6	0	0	0	0	0	0	2	988	0	0	0	0	0
OTU754	0	0	0	0	0	0	0	0	0	0	0	0	0	0	107	0	0	0	0	0	0
OTU755	0	0	0	0	0	0	0	0	0	0	0	0	0	0	148	0	0	0	0	0	0
OTU756	0	0	0	4	0	0	1	0	0	0	0	0	0	0	48	0	0	0	0	0	0
OTU757	0	0	8	2	0	41	1	0	0	0	0	0	0	33	106	0	67	0	0	0	0
OTU758	0	0	0	0	0	0	0	0	0	0	0	0	0	0	65	0	0	0	0	0	0
OTU759	10	0	0	0	0	0	7	0	0	0	0	0	0	0	71	0	0	0	0	0	0
OTU760	0	0	2	0	0	0	0	0	0	0	0	0	0	0	60	0	0	0	0	0	0
OTU761	0	0	0	0	0	0	0	0	0	0	0	0	0	0	45	0	0	0	0	0	0
OTU762	31	224	183	59	162	554	12	129	0	0	0	630	109	796	1475	0	0	890	0	0	0
OTU763	0	0	0	0	0	0	0	0	0	0	0	0	0	0	18	0	0	0	0	0	0
OTU764	4	34	98	124	122	26	2	17	329	2527	0	0	225	0	2561	0	0	0	0	0	0
OTU765	0	0	0	0	0	0	0	0	0	0	0	0	0	0	5	0	0	0	0	0	0
OTU766	28	0	81	71	168	0	2	6	106	0	0	0	0	0	66	0	0	0	0	0	0
OTU767	56	0	32	2	0	263	0	13	0	1120	0	0	429	83	155	0	0	845	0	0	0
OTU768	0	0	0	0	0	0	0	0	0	0	0	0	0	0	49	0	0	0	0	0	0
OTU769	12464	3465	8398	15983	1553	501	2005	2288	738	659	188	4007	2255	447	8561	5623	2982	0	0	0	0
OTU770	24	0	0	0	0	0	0	0	0	0	0	0	0	0	154	0	0	0	0	0	0
OTU771	0	0	10	0	0	36	6	0	0	0	0	0	0	0	59	0	0	0	0	0	0
OTU772	15	76	33	5	0	158	15	90	0	0	0	0	47	0	89	0	223	0	0	0	0
OTU773	0	0	0	0	0	0	0	0	0	0	0	0	0	0	31	0	0	0	0	0	0
OTU774	2	0	0	0	0	0	0	0	0	0	0	0	0	0	59	0	0	0	0	0	0
OTU775	0	0	0	0	0	0	0	0	0	0	0	92	0	0	63	0	0	0	0	0	0
OTU776	0	0	0	0	0	0	0	0	0	0	0	0	0	0	24	0	0	0	0	0	0
OTU777	0	0	0	0	0	0	0	0	0	0	0	0	0	0	8	0	0	0	0	0	0
OTU778	10	0	0	1	0	4	0	3	0	0	0	0	0	0	137	0	43	0	0	0	0
OTU779	0	0	0	0	0	136	0	5	0	0	0	0	0	0	104	0	0	0	0	0	0
OTU780	2	0	113	0	0	26	0	0	0	0	0	0	0	198	149	0	57	0	0	0	0
OTU781	0	0	0	0	0	0	0	0	0	0	0	0	0	0	350	0	0	0	0	0	0
OTU782	0	1	0	0	0	0	0	0	0	0	0	0	72	0	56	0	0	0	0	0	0
OTU783	0	0	0	0	0	0	0	0	0	0	0	0	0	0	92	0	0	0	0	0	0
OTU784	0	26	71	6	0	53	0	20	0	0	0	0	0	0	33	0	89	0	0	0	0
OTU785	0	0	0	0	0	0	0	0	0	0	0	0	0	0	650	0	0	0	0	0	0
OTU786	5	0	0	0	0	0	0	0	0	0	0	0	0	0	146	0	0	0	0	0	0
OTU787	19	0	0	0	0	0	0	4	0	0	0	0	0	0	28	0	0	0	0	0	0
OTU788	0	0	0	0	0	0	0	0	0	0	0	0	0	0	80	0	0	0	0	0	0
OTU789	0	0	0	4	0	0	0	0	0	0	0	0	0	0	100	0	0	0	0	0	0
OTU790	0	0	0	0	0	0	0	0	0	0	0	0	0	0	125	0	0	0	0	0	0
OTU791	0	0	0	1	0	0	0	0	0	0	0	0	0	0	13	0	0	0	0	0	0
OTU792	0	0	0	0	0	0	0	0	0	0	0	0	0	0	110	0	0	0	0	0	0
OTU793	0	2	129	4	0	0	0	0	0	0	0	0	0	39	4	0	72	0	0	0	0
OTU794	0	0	0	0	0	0	0	0	0	0	0	0	0	0	28	0	0	0	0	0	0
OTU795	0	0	0	0	0	0	0	0	0	0	0	0	0	0	4	0	0	0	0	0	0
OTU796	0	0	0	4	0	97	4	6	0	0	0	0	0	0	76	0	0	0	0	0	0
OTU797	3	67	14	8	1	11	16	4	0	0	0	0	0	0	129	1	0	0	0	0	0
OTU798	41	0	28	11	0	45	45	1	0	0	0	88	0	61	624	0	98	0	0	0	0
OTU799	0	0	0	0	0	0	0	0	0	0	0	0	0	0	122	0	0	0	0	0	0
OTU800	0	0	0	0	0	0	0	0	0	0	0	0	0	0	33	0	0	0	0	0	0
OTU801	0	0	0	0	0	0	0	0	0	0	0	0	0	0	65	0	0	0	0	0	0
OTU802	0	0	0	0	0	0	0	0	0	0	0	0	0	0	26	0	0	0	0	0	0
OTU803	0	0	4	1	0	0	0	0	0	0	0	0	0	0	44	0	0	0	0	0	0
OTU804	0	0	0	2	0	0	0	0	0	0	0	0	0	0	100	0	0	0	0	0	0
OTU805	0	0	0	0	0	0	0	0	0	0	0	0	0	0	2	0	0	0	0	0	0
OTU806	0	0	6	13	0	0	4	0	0	0	0	0	0	0	75	0	0	0	0	0	0
OTU807	0	2	1	0	0	0	0	0	0	0	0	0	0	0	57	0	0	0	0	0	0
OTU808	0	0	0	0	0	0	0	0	0	0	0	0	0	0	92	0	0	0	0	0	0
OTU809	132	226	264	29	140	166	18	10	0	0	0	0	63	114	89	0	111	0	0	0	0
OTU810	0	0	0	0	0	0	0	0	0	0	0	0	0	0	245	0	0	0	0	0	0
OTU811	0	0	0	0	0	0	0	0	0	0	0	0	0	0	49	0	0	0	0	0	0
OTU812	0	0	0	0	0	0	0	0	0	0	0	0	0	0	163	0	0	0	0	0	0
OTU813	0	0	0	0	0	0	0	0	0	0	0	0	0	0	47	0	0	0	0	0	0
OTU814	0	0	0	0	0	5	0	0	0	0	0	0	0	0	34	0	0	0	0	0	0
OTU815	0	0	0	0	0	0	0	0	0	0	0	0	0	0	86	0	0	0	0	0	0
OTU816	0	0	0	0	0	0	0	0	0	0	0	0	0	0	11	0	0	0	0	0	0
OTU817	0	0	0	0	0	0	0	0	0	0	0	0	0	0	104	0	0	0	0	0	0
OTU818	0	0	0	0	0	0	0	0	0	0	0	0	0	0	42	0	0	0	0	0	0
OTU819	0	0	0	0	0	0	0	0	0	0	0	0	0	0	11	0	0	0	0	0	0
OTU820	6	0	0	1	0	0	0	0	0	0	2	1	41	0	33	0	0	74	0	0	0
OTU821	0	0	0	0	0	0	0	0	0	0	0	0	0	0	139	0	0	0	0	0	0
OTU822	0	0	0	0	0	0	0	0	0	0	0	0	0	0	85	0	0	0	0	0	0
OTU823	0	0	0	0	0	0	0	0	0	0	0	0	0	0	97	0	0	0	0	0	0
OTU824	0	0	0	0	0	0	0	0	0	0	0	0	0	0	74	0	0	0	0	0	0
OTU825	13	15	16	10	0	0	0	0	0	0	0	0	0	0	95	0	0	0	0	0	0
OTU826	35	42	2	27	0	0	0	0	278	0	0	277	45	0	417	0	0	0	0	0	0
OTU827	10	0	0	0	0	0	6	0	0	0	0	196	0	0	0	0	0	0	0	0	0
OTU828	0	0	0	0	0	0	0	0	0	0	0	127	0	0	0	0	0	0	0	0	0
OTU829	0	0	0	0	0	0	0	0	0	0	0	11	0	0	0	0	0	0	0	0	0
OTU830	0	0	0	0	0	292	0	0	0	0	0	169	0	0	0	0	0	0	0	0	0
OTU831	16	2	0	0	0	0	3	2	0	0	0	100	0	0	0	0	0	0	0	0	0
OTU832	0	0	1	2	0	0	0	0	0	0	0	102	0	0	0	0	0	0	0	0	0
OTU833	15	314	148	142	693	131	0	31	2007	0	400	267	293	104	61	929	720	0	0	0	0
OTU834	0	0	0	0	0	0	0	0	0	0	0	63	0	0	0	0	0	0	0	0	0
OTU835	0	0	0	0	0	0	0	0	0	0	0	4164	0	0	0	0	0	0	0	0	0
OTU836	8	0	8	12	0	0	0	0	0	0	0	322	0	4	53	0	0	0	0	0	0
OTU837	0	0	0	0	0	0	4	10	0	0	0	184	140	62	0	0	0	0	0	0	0
OTU838	0	0	0	2	0	0	0	0	0	0	0	93	0	0	0	0	0	0	0	0	0
OTU839	3	0	5	4	0	21	0	0	0	0	0	74	0	0	80	0	207	0	0	0	0
OTU840	6	0	0	2	0	7	2	7	0	0	0	56	0	0	0	0	0	0	0	0	0
OTU841	1	0	0	0	0	0	0	0	0	0	0	164	0	0	0	0	0	0	0	0	0
OTU842	85	1	0	65	77	41	0	12	0	0	0	350	0	0	73	0	82	0	0	0	0
OTU843	0	0	0	0	0	0	0	0	0	0	0	88	0	0	0	0	0	0	0	0	0
OTU844	58	21	0	85	0	0	8	0	0	0	1	112	0	0	0	0	0	0	0	0	0
OTU845	0	0	0	0	0	31	1	0	0	0	0	48	0	0	0	0	0	0	0	0	0
OTU846	2	34	0	1	74	0	0	0	0	0	0	327	0	0	0	0	0	0	0	0	0
OTU847	3	0	0	0	0	0	0	10	0	0	0	24	20	0	11	0	23	0	0	0	0
OTU848	0	0	0	0	0	0	0	0	0	0	0	141	0	0	0	0	0	0	0	0	0
OTU849	4	0	0	0	0	0	0	0	0	0	0	65	0	0	0	0	28	0	0	0	0
OTU850	0	0	0	0	0	0	0	0	0	0	0	88	0	0	0	0	0	0	0	0	0
OTU851	53	31	0	302	207	126	3	23	256	0	0	669	0	97	59	529	46	0	0	0	0
OTU852	0	0	0	0	0	0	0	0	0	0	0	248	0	24	30	0	0	0	0	0	0
OTU853	25	25	9	5	0	42	15	13	0	0	132	260	79	0	105	0	66	0	0	0	0
OTU854	77	33	15	12	0	189	66	65	264	0	0	387	0	0	119	1069	0	0	0	0	0
OTU855	10	0	6	4	0	0	0	0	0	0	0	184	0	0	0	0	0	0	0	0	0
OTU856	0	0	7	2	0	0	0	2	0	0	0	72	0	0	0	0	0	0	0	0	0
OTU857	0	0	0	0	0	0	0	0	0	0	0	96	0	0	0	0	0	0	65	0	0
OTU858	0	0	0	0	0	0	0	0	0	0	0	27	0	0	0	0	0	0	0	0	0
OTU859	142	24	0	363	134	51	4	35	273	0	0	1171	0	0	85	22	0	0	0	0	0
OTU860	0	50	0	14	0	0	0	0	561	0	0	562	0	0	0	0	0	0	0	0	0
OTU861	0	0	0	0	0	0	0	0	0	0	0	28	0	0	0	0	0	0	0	0	0
OTU862	0	0	0	0	0	0	0	0	0	0	0	190	0	0	0	0	0	0	0	0	0
OTU863	0	0	0	0	0	0	0	0	0	0	0	87	0	0	0	0	0	0	0	0	0
OTU864	0	0	0	0	0	0	0	0	0	0	0	173	0	0	88	0	0	0	0	0	0
OTU865	0	0	0	0	0	23	0	2	0	0	0	137	0	0	0	0	0	0	0	0	0
OTU866	0	0	8	0	0	8	0	0	0	0	0	0	0	0	60	0	130	0	0	0	0
OTU867	14	0	1	0	0	31	0	0	0	0	0	171	0	0	79	0	204	609	0	0	0
OTU868	0	0	2667	0	0	88	10	1826	0	13622	0	3372	137	13	2017	0	4224	10946	183	0	0
OTU869	0	0	0	0	0	0	0	0	0	0	0	0	0	0	0	0	3103	0	0	0	0
OTU870	0	20	80	48	0	15	1	2	0	0	0	0	109	37	0	0	62	0	0	0	0
OTU871	0	0	0	0	0	0	0	0	0	0	0	0	0	0	0	0	176	0	0	0	0
OTU872	0	72	7	2	0	0	2	0	0	0	0	0	0	127	0	0	522	0	0	0	0
OTU873	0	0	0	0	0	0	0	0	0	0	0	0	0	0	54	0	15	0	0	0	0
OTU874	80	0	318	15	664	37	14	19	0	0	0	295	0	0	593	0	736	0	0	0	0
OTU875	0	0	0	0	0	0	0	0	0	0	0	0	0	0	0	0	117	0	0	0	0
OTU876	0	0	0	0	0	0	0	0	0	0	0	0	0	0	0	0	387	0	0	0	0
OTU877	0	0	0	0	0	0	0	0	0	0	0	0	0	0	0	0	1329	0	0	0	0
OTU878	0	0	0	0	0	0	0	0	0	0	0	0	0	0	0	0	59	0	0	0	0
OTU879	0	0	0	0	0	0	0	0	0	0	0	0	0	0	0	0	11	0	0	0	0
OTU880	5	26	12	3	0	0	31	0	0	0	0	0	0	0	0	0	139	0	0	0	0
OTU881	0	0	0	0	0	0	0	0	0	0	0	0	0	0	0	0	101	0	0	0	0
OTU882	0	0	0	0	0	0	0	0	0	0	0	0	0	0	0	0	131	0	0	0	0
OTU883	0	0	0	4	0	0	0	0	0	0	0	0	0	0	0	0	84	0	0	0	0
OTU884	0	0	0	0	0	0	0	0	0	0	0	0	0	0	0	0	203	0	0	0	0
OTU885	0	0	0	2	0	0	0	0	0	0	0	0	0	0	0	0	162	0	0	0	0
OTU886	5	0	0	0	0	0	1	0	0	0	0	0	0	0	0	0	9	0	0	0	0
OTU887	80	2092	1087	231	2119	0	13	282	1138	0	0	667	26	183	0	0	4411	0	0	0	0
OTU888	0	0	0	0	0	0	0	0	0	0	0	0	0	0	0	0	71	0	0	0	0
OTU889	0	0	0	0	0	0	0	0	0	0	0	0	0	0	0	0	187	0	0	0	0
OTU890	0	0	0	0	0	0	0	0	0	0	0	0	0	0	0	0	232	0	0	0	0
OTU891	0	0	0	0	0	0	0	0	0	0	0	0	0	0	0	0	112	0	0	0	0
OTU892	84	0	10	52	84	2030	173	548	0	0	409	0	236	0	530	485	307	829	0	0	0
OTU893	0	0	0	0	0	0	0	0	0	0	0	0	0	0	0	0	123	0	0	0	0
OTU894	4	0	8	1	0	0	0	0	0	0	0	0	0	0	0	0	3283	0	684	0	0
OTU895	0	0	0	0	0	0	0	0	0	0	0	0	0	0	0	0	172	0	0	0	0
OTU896	0	0	9	15	0	5	0	2	0	0	317	0	0	86	0	0	187	0	0	0	0
OTU897	0	0	0	0	0	0	0	0	0	0	0	0	0	0	0	0	248	0	0	0	0
OTU898	0	0	0	0	0	0	0	0	0	0	0	0	0	0	4	0	251	0	0	0	0
OTU899	0	0	0	5	0	0	0	0	0	0	0	0	0	0	169	0	2098	0	0	0	0
OTU900	0	0	0	22	0	0	0	0	0	0	0	0	0	0	0	0	117	0	0	0	0
OTU901	0	27	0	0	8	0	0	0	0	0	0	0	0	0	0	0	148	0	0	0	0
OTU902	0	0	0	0	59	0	0	0	0	0	0	0	0	41	0	0	255	0	0	0	0
OTU903	0	0	0	0	0	0	0	0	0	0	0	0	0	0	0	0	112	0	0	0	0
OTU904	0	0	0	0	28	0	0	0	0	0	0	0	0	0	0	0	109	0	0	0	0
OTU905	0	0	0	0	0	0	0	0	0	0	0	0	0	0	0	0	55	0	0	0	0
OTU906	0	0	0	0	0	0	0	0	0	0	0	0	0	0	0	0	42	0	0	0	0
OTU907	0	0	0	56	0	0	0	514	0	0	0	0	0	0	0	0	941	0	0	0	0
OTU908	0	0	75	0	0	0	0	0	0	0	0	0	0	74	75	0	141	0	0	0	0
OTU909	0	0	0	0	0	0	0	0	0	0	0	0	0	94	0	0	0	0	0	0	0
OTU910	0	0	0	0	0	0	0	0	0	0	0	0	0	18	0	0	0	0	0	0	0
OTU911	0	0	0	0	0	0	0	0	0	0	0	0	0	6	0	0	0	0	0	0	0
OTU912	0	32	2	338	86	21	10	0	310	0	0	76	0	82	0	0	127	0	0	0	0
OTU913	6	67	3	5	0	0	0	0	0	0	0	0	0	37	307	0	0	0	0	0	0
OTU914	10	64	251	55	0	0	0	1	0	0	0	0	0	1093	75	695	105	0	0	0	0
OTU915	9	122	0	0	0	0	0	0	0	0	0	0	0	152	0	0	0	0	0	0	0
OTU916	0	267	122	37	262	0	0	0	0	0	0	156	0	763	105	0	0	0	0	0	0
OTU917	0	0	0	0	0	0	0	0	0	0	0	0	0	34	0	0	0	0	0	0	0
OTU918	5	123	7	0	0	142	0	5	0	0	0	0	0	421	0	0	0	0	0	0	0
OTU919	0	0	0	0	0	0	0	0	0	0	0	42	0	700	1	0	0	0	0	0	0
OTU920	0	0	1	0	0	0	4	0	0	0	0	0	0	124	0	0	0	0	0	0	0
OTU921	25	194	283	25	181	1145	95	421	1792	2930	0	289	293	16153	1172	0	502	647	0	0	0
OTU922	0	0	6	0	0	0	0	0	0	0	0	0	0	68	0	0	0	0	0	0	0
OTU923	0	0	0	5	0	0	2	5	0	0	0	0	0	25	0	0	0	0	0	0	0
OTU924	0	0	0	0	0	65	0	0	0	0	0	0	0	125	0	0	0	0	0	0	0
OTU925	0	0	0	0	0	0	0	0	0	0	0	0	0	145	0	0	0	0	0	0	0
OTU926	0	0	0	0	0	0	0	0	0	0	0	0	0	111	57	0	0	0	0	0	0
OTU927	0	0	2	0	0	0	0	0	0	0	0	0	0	719	0	0	0	0	0	0	0
OTU928	0	0	0	0	0	0	0	0	0	0	0	0	0	24	0	0	0	0	0	0	0
OTU929	0	0	0	0	0	0	0	0	0	0	0	0	0	136	0	0	0	0	0	0	0
OTU930	0	0	0	0	0	0	0	0	0	0	0	0	0	199	0	0	0	0	0	0	0
OTU931	0	0	0	0	0	0	0	0	0	0	0	0	0	582	0	0	0	0	0	0	0
OTU932	0	0	0	1	0	0	0	0	0	0	0	0	0	64	0	0	0	0	0	0	0
OTU933	19	346	9	64	0	299	53	45	0	0	0	988	0	125	2	0	0	0	0	0	0
OTU934	2	0	0	0	0	226	0	0	224	0	0	0	0	94	79	0	0	0	0	0	0
OTU935	0	0	3	0	0	0	0	0	0	0	0	0	0	356	0	0	0	0	0	0	0
OTU936	14	0	5	0	0	0	67	0	0	0	0	0	0	279	0	0	0	0	0	0	0
OTU937	0	0	0	0	0	0	0	0	0	0	0	0	0	7	0	0	0	0	0	0	0
OTU938	0	0	0	0	0	0	0	0	0	0	0	0	0	185	0	0	0	0	0	0	0
OTU939	0	0	9	0	0	0	0	0	0	0	0	0	0	46	0	0	0	0	0	0	0
OTU940	0	0	13	21	164	0	0	0	0	0	0	0	0	150	95	0	0	0	0	0	0
OTU941	0	52	36	1	0	26	0	0	0	0	0	65	0	149	0	0	134	0	0	0	0
OTU942	0	0	71	0	0	0	0	0	0	0	0	0	0	84	0	0	0	0	0	0	0
OTU943	40	337	21	179	0	6105	392	4828	0	0	368	441	363	301	1336	0	1113	0	683	2069	0
OTU944	0	0	10	0	0	0	0	0	0	0	0	0	0	147	0	0	0	0	0	0	0
OTU945	0	0	0	0	0	0	0	0	0	0	0	0	0	125	0	0	0	0	0	0	0
OTU946	0	0	0	0	0	0	0	0	0	0	0	0	0	1972	0	0	0	0	0	0	0
OTU947	0	0	5	0	0	0	0	0	0	0	0	0	0	81	0	0	0	0	0	0	0
OTU948	16	32	0	4	0	0	0	0	0	0	0	0	0	145	241	0	0	0	0	0	0
OTU949	0	0	0	0	0	0	0	0	951	0	0	0	0	128	0	0	0	0	0	0	0
OTU950	0	0	0	0	0	0	0	0	0	0	0	0	0	38	0	0	0	0	0	0	0
OTU951	21	0	1	0	0	0	0	64	0	0	0	0	0	135	0	0	0	0	0	0	0
OTU952	95	0	0	21	0	0	0	0	0	0	0	69	0	143	0	0	0	0	0	0	0
