# Supplementary material for: Illumina-Based Analysis Yields New Insights Into the Fungal Contamination Associated With the Processed Products of Crataegi Fructus
Source: Front Nutr. 2022 May 12;9:883698. doi: 10.3389/fnut.2022.883698 (PMC9135361; doi:10.3389/fnut.2022.883698)
Supplement: Supplementary Table 2 — Alpha diversity indices in each CF sample. [file Table_2.XLSX]

## Sheet: 多样性指数表
Sample	Shannon	simpson	ACE	Chao 1	coverage
CF1_1	2.69568	0.150848	127.32	109.25	0.999903
CF2_1	1.52446	0.456051	235.108	232.897	0.999723
CF3_1	3.03239	0.092998	246.664	245.714	0.999789
CF4	2.7671	0.132705	54.1955	49	0.999945
CF5	2.64876	0.153243	111.188	117	0.99993
CF6	3.45238	0.072059	183.091	182.5	0.99993
CF7	3.28743	0.078008	133.66	127.5	0.999932
CF8	3.34596	0.073459	122.588	121.333	0.999929
CF9	3.04616	0.097864	109.063	109	0.999971
CF10	2.42193	0.172133	240.829	240.667	0.999822
CF11	2.76386	0.111951	324.274	325.034	0.999609
CF12	2.45556	0.150986	271.933	273.433	0.999451
CF13	2.83848	0.114016	74.9295	72.25	0.999901
CF14	2.85417	0.167088	79.821	78.5	0.999973
CF15	3.72611	0.066209	313.168	312.857	0.99994
CF1_2	0.837306	0.662409	19	14.5	0.999959
CF2_2	2.97158	0.13423	207.828	211	0.999818
CF3_2	2.97796	0.069651	32.532	32	0.999986
CF1_3	1.53185	0.379402	12	12	1
CF2_3	1.16014	0.450959	24.8776	24	0.999973
CF3_3	2.80013	0.120213	80.1082	82	0.999944
